# Supplementary material for: Estrogen-Regulated Proline-Rich Acidic Protein 1 in Endometrial Epithelial Cells Affects Embryo Implantation by Regulating Mucin 1 in Mice
Source: Biomolecules. 2025 Jun 11;15(6):852. doi: 10.3390/biom15060852 (PMC12190424; doi:10.3390/biom15060852)
Supplement: Supplementary file 1 [file biomolecules-15-00852-s001.zip]

Archive with 2 entries (2 files):
- biomolecules-3609978-All DEGs list.xlsx
- biomolecules-3609978.pdf
