# Supplementary material for: Estrogen-Regulated Proline-Rich Acidic Protein 1 in Endometrial Epithelial Cells Affects Embryo Implantation by Regulating Mucin 1 in Mice
Source: Biomolecules. 2025 Jun 11;15(6):852. doi: 10.3390/biom15060852 (PMC12190424; doi:10.3390/biom15060852)
Supplement: Supplementary file 1 [file biomolecules-15-00852-s001.zip › biomolecules-3609978-All DEGs list.xlsx]

## Sheet: All DEGs
gene_id	P1	P2	P3	Ctr1	Ctr2	Ctr3	Prap1	Ctr	log2FoldChange	pvalue	gene_name	gene_biotype	gene_description
ENSMUSG00000025498	3948.93	4164.35	3808.38	167.801	198.392	149.855	3973.89	172.016	4.53027	1.46001e-111	Irf7	protein_coding	interferon regulatory factor 7 [Source:MGI Symbol;Acc:MGI:1859212]
ENSMUSG00000020638	1524.42	1770.94	1661.54	45.4269	21.1484	28.7801	1652.3	31.7851	5.69386	1.59767e-78	Cmpk2	protein_coding	cytidine monophosphate (UMP-CMP) kinase 2, mitochondrial [Source:MGI Symbol;Acc:MGI:99830]
ENSMUSG00000032661	1230.2	1460.71	1447.15	89.9267	76.5371	85.3478	1379.35	83.9372	4.03772	5.47057e-77	Oas3	protein_coding	2'-5' oligoadenylate synthetase 3 [Source:MGI Symbol;Acc:MGI:2180850]
ENSMUSG00000034459	3003.73	1661.56	1634.25	19.4687	15.106	27.7877	2099.85	20.7874	6.65842	2.71484e-68	Ifit1	protein_coding	interferon-induced protein with tetratricopeptide repeats 1 [Source:MGI Symbol;Acc:MGI:99450]
ENSMUSG00000074896	1083.6	941.653	871.211	12.052	5.03533	3.96967	965.487	7.01901	7.08518	8.1822e-68	Ifit3	protein_coding	interferon-induced protein with tetratricopeptide repeats 3 [Source:MGI Symbol;Acc:MGI:1101055]
ENSMUSG00000029561	3297.95	2846.83	2740.32	213.228	162.138	238.18	2961.7	204.515	3.85579	1.30763e-62	Oasl2	protein_coding	2'-5' oligoadenylate synthetase-like 2 [Source:MGI Symbol;Acc:MGI:1344390]
ENSMUSG00000027514	1323.48	1268.79	1301.94	101.979	67.4735	95.272	1298.07	88.2414	3.87713	1.24452e-60	Zbp1	protein_coding	Z-DNA binding protein 1 [Source:MGI Symbol;Acc:MGI:1927449]
ENSMUSG00000032373	11646.9	11605.1	11704.8	788.018	631.431	1066.85	11652.3	828.765	3.8135	1.03946e-53	Car12	protein_coding	carbonic anhydrase 12 [Source:MGI Symbol;Acc:MGI:1923709]
ENSMUSG00000032690	636.626	855.144	877.058	26.8853	35.2473	42.6739	789.609	34.9355	4.50126	1.50491e-52	Oas2	protein_coding	2'-5' oligoadenylate synthetase 2 [Source:MGI Symbol;Acc:MGI:2180852]
ENSMUSG00000020641	4678.84	2732.48	2572.7	23.177	26.1837	63.5146	3328.01	37.6251	6.46864	1.06478e-51	Rsad2	protein_coding	radical S-adenosyl methionine domain containing 2 [Source:MGI Symbol;Acc:MGI:1929628]
ENSMUSG00000000386	334.203	400.724	370.313	13.9062	12.0848	13.8938	368.414	13.2949	4.79108	8.31343e-48	Mx1	protein_coding	MX dynamin-like GTPase 1 [Source:MGI Symbol;Acc:MGI:97243]
ENSMUSG00000062488	966.728	627.437	587.629	9.27079	2.01413	2.97725	727.265	4.75406	7.23256	1.61931e-45	Ifit3b	protein_coding	interferon-induced protein with tetratricopeptide repeats 3B [Source:MGI Symbol;Acc:MGI:3698419]
ENSMUSG00000023341	377.26	325.154	328.41	11.125	10.0707	6.94691	343.608	9.38085	5.19087	4.59826e-45	Mx2	polymorphic_pseudogene	MX dynamin-like GTPase 2 [Source:MGI Symbol;Acc:MGI:97244]
ENSMUSG00000030107	3032.43	3554.81	3112.58	596.112	517.632	583.541	3233.28	565.762	2.51458	2.50703e-42	Usp18	protein_coding	ubiquitin specific peptidase 18 [Source:MGI Symbol;Acc:MGI:1344364]
ENSMUSG00000030921	1864.77	1008.27	913.115	22.2499	36.2544	40.6891	1262.05	33.0645	5.257	4.33697e-42	Trim30a	protein_coding	tripartite motif-containing 30A [Source:MGI Symbol;Acc:MGI:98178]
ENSMUSG00000045932	2070.83	1103.73	1139.2	66.7497	65.4594	50.6132	1437.92	60.9408	4.55989	5.37737e-42	Ifit2	protein_coding	interferon-induced protein with tetratricopeptide repeats 2 [Source:MGI Symbol;Acc:MGI:99449]
ENSMUSG00000055978	1118.45	1006.29	1009.59	140.916	151.06	173.673	1044.78	155.216	2.75133	2.74948e-41	Fut2	protein_coding	fucosyltransferase 2 [Source:MGI Symbol;Acc:MGI:109374]
ENSMUSG00000028268	1004.66	783.551	676.309	75.0934	61.4311	57.5602	821.506	64.6949	3.66503	3.12367e-41	Gbp3	protein_coding	guanylate binding protein 3 [Source:MGI Symbol;Acc:MGI:1926263]
ENSMUSG00000033355	1307.08	1413.97	1309.74	250.311	203.428	244.134	1343.6	232.624	2.52955	3.82804e-38	Rtp4	protein_coding	receptor transporter protein 4 [Source:MGI Symbol;Acc:MGI:1915025]
ENSMUSG00000032496	103498	87589.6	83071.1	14439.3	11841.1	15874.7	91386.3	14051.7	2.70123	8.61178e-38	Ltf	protein_coding	lactotransferrin [Source:MGI Symbol;Acc:MGI:96837]
ENSMUSG00000079339	596.645	397.741	354.721	1.85416	5.03533	3.96967	449.702	3.61972	6.97155	1.22887e-37	Ifit1bl1	protein_coding	interferon induced protein with tetratricpeptide repeats 1B like 1 [Source:MGI Symbol;Acc:MGI:3650685]
ENSMUSG00000035692	1142.03	2113	1653.74	127.937	89.629	105.196	1636.26	107.587	3.92594	1.27986e-37	Isg15	protein_coding	ISG15 ubiquitin-like modifier [Source:MGI Symbol;Acc:MGI:1855694]
ENSMUSG00000079363	2868.4	1900.21	1910.04	246.603	264.859	249.097	2226.22	253.519	3.13447	3.85584e-36	Gbp4	protein_coding	guanylate binding protein 4 [Source:MGI Symbol;Acc:MGI:97072]
ENSMUSG00000017830	545.386	637.381	656.819	75.0934	75.53	92.2947	613.195	80.9727	2.92145	1.07233e-35	Dhx58	protein_coding	DEXH (Asp-Glu-X-His) box polypeptide 58 [Source:MGI Symbol;Acc:MGI:1931560]
ENSMUSG00000074151	256.291	411.662	344.976	12.9791	17.1201	16.8711	337.643	15.6568	4.43398	8.73557e-35	Nlrc5	protein_coding	NLR family, CARD domain containing 5 [Source:MGI Symbol;Acc:MGI:3612191]
ENSMUSG00000052776	1324.51	1656.59	1541.67	288.322	265.866	293.755	1507.59	282.648	2.41509	3.67311e-34	Oas1a	protein_coding	2'-5' oligoadenylate synthetase 1A [Source:MGI Symbol;Acc:MGI:2180860]
ENSMUSG00000037921	683.783	528.002	436.58	21.3228	8.05654	26.7952	549.455	18.7249	4.87176	2.77298e-33	Ddx60	protein_coding	DEAD (Asp-Glu-Ala-Asp) box polypeptide 60 [Source:MGI Symbol;Acc:MGI:2384570]
ENSMUSG00000023959	2657.22	1835.58	1799.92	246.603	188.322	273.907	2097.57	236.277	3.1499	1.51535e-31	Clic5	protein_coding	chloride intracellular channel 5 [Source:MGI Symbol;Acc:MGI:1917912]
ENSMUSG00000078853	568.965	661.245	611.017	94.5621	83.5866	111.151	613.743	96.4331	2.67001	4.47247e-31	Igtp	protein_coding	interferon gamma induced GTPase [Source:MGI Symbol;Acc:MGI:107729]
ENSMUSG00000026222	840.633	530.985	594.451	38.9373	37.2615	63.5146	655.356	46.5712	3.81558	8.38802e-31	Sp100	protein_coding	nuclear antigen Sp100 [Source:MGI Symbol;Acc:MGI:109561]
ENSMUSG00000057346	443.895	959.551	710.417	43.5727	23.1625	32.7497	704.621	33.1617	4.40637	4.55163e-30	Apol9a	protein_coding	apolipoprotein L 9a [Source:MGI Symbol;Acc:MGI:3606001]
ENSMUSG00000068245	1272.23	610.533	573.011	26.8853	21.1484	40.6891	818.59	29.5743	4.79082	4.86909e-30	Phf11d	protein_coding	PHD finger protein 11D [Source:MGI Symbol;Acc:MGI:1277133]
ENSMUSG00000029298	3180.05	1773.93	1926.6	251.239	227.597	251.081	2293.53	243.306	3.23657	3.29129e-29	Gbp9	protein_coding	guanylate-binding protein 9 [Source:MGI Symbol;Acc:MGI:3605620]
ENSMUSG00000040033	1680.24	2082.18	2086.42	368.051	337.367	426.739	1949.61	377.386	2.36912	5.41042e-29	Stat2	protein_coding	signal transducer and activator of transcription 2 [Source:MGI Symbol;Acc:MGI:103039]
ENSMUSG00000064246	717.614	507.12	572.037	87.1455	79.5583	94.2796	598.924	86.9944	2.78309	3.62914e-28	Chil1	protein_coding	chitinase-like 1 [Source:MGI Symbol;Acc:MGI:1340899]
ENSMUSG00000021263	367.008	576.725	524.286	58.406	45.318	51.6057	489.34	51.7766	3.23929	4.21823e-28	Degs2	protein_coding	delta(4)-desaturase, sphingolipid 2 [Source:MGI Symbol;Acc:MGI:1917309]
ENSMUSG00000035095	2484.99	2113	2246.24	559.029	551.873	618.275	2281.41	576.392	1.98482	7.93297e-28	Fam167a	protein_coding	family with sequence similarity 167, member A [Source:MGI Symbol;Acc:MGI:3606565]
ENSMUSG00000073490	691.985	298.306	295.276	14.8333	13.0919	14.8862	428.522	14.2705	4.90733	6.6063e-27	Ifi207	protein_coding	interferon activated gene 207 [Source:MGI Symbol;Acc:MGI:2138302]
ENSMUSG00000040483	1720.22	1234.99	1232.75	223.426	255.795	250.089	1395.99	243.103	2.52185	7.875e-27	Xaf1	protein_coding	XIAP associated factor 1 [Source:MGI Symbol;Acc:MGI:3772572]
ENSMUSG00000029868	6569.24	6402.64	6585.73	1935.74	1689.86	2003.69	6519.21	1876.43	1.79666	2.53562e-26	Trpv6	protein_coding	transient receptor potential cation channel, subfamily V, member 6 [Source:MGI Symbol;Acc:MGI:1927259]
ENSMUSG00000070327	16592.3	9351.89	9978	1344.27	1404.86	1662.3	11974	1470.47	3.02557	2.74839e-26	Rnf213	protein_coding	ring finger protein 213 [Source:MGI Symbol;Acc:MGI:1289196]
ENSMUSG00000032420	13123.1	11772.2	12233	3167.83	2512.63	3296.81	12376.1	2992.42	2.04813	1.12063e-25	Nt5e	protein_coding	5' nucleotidase, ecto [Source:MGI Symbol;Acc:MGI:99782]
ENSMUSG00000023913	5600.46	3084.48	3135	415.332	330.318	485.292	3939.98	410.314	3.2633	4.59369e-25	Pla2g7	protein_coding	phospholipase A2, group VII (platelet-activating factor acetylhydrolase, plasma) [Source:MGI Symbol;Acc:MGI:1351327]
ENSMUSG00000024164	22168.1	14337.6	15234.5	2562.45	2601.25	3267.03	17246.7	2810.25	2.61756	6.60902e-25	C3	protein_coding	complement component 3 [Source:MGI Symbol;Acc:MGI:88227]
ENSMUSG00000027078	555.638	671.189	540.853	59.3331	74.523	103.211	589.226	79.0224	2.89997	2.43118e-24	Ube2l6	protein_coding	ubiquitin-conjugating enzyme E2L 6 [Source:MGI Symbol;Acc:MGI:1914500]
ENSMUSG00000034855	150.699	191.91	166.641	1.85416	3.0212	2.97725	169.75	2.61754	6.02833	4.80228e-24	Cxcl10	protein_coding	chemokine (C-X-C motif) ligand 10 [Source:MGI Symbol;Acc:MGI:1352450]
ENSMUSG00000066861	436.719	637.381	657.794	88.0725	67.4735	89.3175	577.298	81.6212	2.82174	1.36255e-23	Oas1g	protein_coding	2'-5' oligoadenylate synthetase 1G [Source:MGI Symbol;Acc:MGI:97429]
ENSMUSG00000000706	7410.9	6226.64	6324.56	1923.69	1722.08	2003.69	6654.04	1883.15	1.82104	3.20246e-23	Btn1a1	protein_coding	butyrophilin, subfamily 1, member A1 [Source:MGI Symbol;Acc:MGI:103118]
ENSMUSG00000057596	452.097	203.842	188.08	7.41664	9.0636	10.9166	281.34	9.13227	4.94766	5.30488e-23	Trim30d	protein_coding	tripartite motif-containing 30D [Source:MGI Symbol;Acc:MGI:3035181]
ENSMUSG00000022126	1616.68	1346.35	1349.7	289.249	200.406	306.657	1437.58	265.437	2.43678	5.88018e-23	Acod1	protein_coding	aconitate decarboxylase 1 [Source:MGI Symbol;Acc:MGI:103206]
ENSMUSG00000031972	7.17614	23.8645	29.2353	341.165	381.678	324.52	20.092	349.121	-4.11441	7.44682e-23	Acta1	protein_coding	actin, alpha 1, skeletal muscle [Source:MGI Symbol;Acc:MGI:87902]
ENSMUSG00000068246	371.109	819.347	596.4	60.2602	45.318	50.6132	595.619	52.0638	3.51503	7.69352e-23	Apol9b	protein_coding	apolipoprotein L 9b [Source:MGI Symbol;Acc:MGI:1919148]
ENSMUSG00000046879	4448.18	3522	3310.41	973.433	938.586	939.818	3760.2	950.613	1.98381	8.40064e-23	Irgm1	protein_coding	immunity-related GTPase family M member 1 [Source:MGI Symbol;Acc:MGI:107567]
ENSMUSG00000054072	380.335	199.865	188.08	1.85416	0	5.9545	256.094	2.60289	6.62198	1.75171e-22	Iigp1	protein_coding	interferon inducible GTPase 1 [Source:MGI Symbol;Acc:MGI:1926259]
ENSMUSG00000046203	1017.99	1040.09	1151.87	171.51	123.869	222.301	1069.98	172.56	2.63226	2.10225e-22	Sprr2g	polymorphic_pseudogene	small proline-rich protein 2G [Source:MGI Symbol;Acc:MGI:1330348]
ENSMUSG00000030413	1014.91	906.85	906.294	263.291	220.548	263.983	942.685	249.274	1.91864	6.28325e-22	Pglyrp1	protein_coding	peptidoglycan recognition protein 1 [Source:MGI Symbol;Acc:MGI:1345092]
ENSMUSG00000029082	7987.04	8413.22	7951.02	2743.23	2357.54	2774.8	8117.1	2625.19	1.6285	1.17883e-21	Bst1	protein_coding	bone marrow stromal cell antigen 1 [Source:MGI Symbol;Acc:MGI:105370]
ENSMUSG00000026896	1582.85	1075.89	1083.65	241.041	242.703	255.051	1247.47	246.265	2.34067	1.23063e-21	Ifih1	protein_coding	interferon induced with helicase C domain 1 [Source:MGI Symbol;Acc:MGI:1918836]
ENSMUSG00000040808	1428.05	787.528	830.282	77.8747	53.3745	118.098	1015.29	83.1156	3.61049	1.32946e-21	S100g	protein_coding	S100 calcium binding protein G [Source:MGI Symbol;Acc:MGI:104528]
ENSMUSG00000035566	842.684	548.883	545.725	41.7186	55.3887	88.3251	645.764	61.8108	3.38654	1.4674e-21	Pcdh17	protein_coding	protocadherin 17 [Source:MGI Symbol;Acc:MGI:2684924]
ENSMUSG00000069874	1000.56	675.166	684.105	129.791	117.827	152.832	786.61	133.483	2.55886	1.86727e-21	Irgm2	protein_coding	immunity-related GTPase family M member 2 [Source:MGI Symbol;Acc:MGI:1926262]
ENSMUSG00000061232	7934.76	6855.07	7279.58	2512.39	2286.04	2477.07	7356.47	2425.17	1.60089	2.09078e-21	H2-K1	protein_coding	histocompatibility 2, K1, K region [Source:MGI Symbol;Acc:MGI:95904]
ENSMUSG00000060802	20025.5	14661.7	14666.4	4070.81	4100.78	4337.85	16451.2	4169.81	1.98014	4.62097e-21	B2m	protein_coding	beta-2 microglobulin [Source:MGI Symbol;Acc:MGI:88127]
ENSMUSG00000017737	60.4846	80.5426	89.6548	382.884	481.378	419.792	76.894	428.018	-2.47541	7.79685e-21	Mmp9	protein_coding	matrix metallopeptidase 9 [Source:MGI Symbol;Acc:MGI:97011]
ENSMUSG00000038600	332.153	282.396	289.429	52.8435	65.4594	52.5981	301.326	56.967	2.40404	1.03516e-20	Atp6v0a4	protein_coding	ATPase, H+ transporting, lysosomal V0 subunit A4 [Source:MGI Symbol;Acc:MGI:2153480]
ENSMUSG00000021759	3116.49	3548.85	3364.01	979.923	866.078	1098.6	3343.12	981.535	1.76806	1.57483e-20	Plpp1	protein_coding	phospholipid phosphatase 1 [Source:MGI Symbol;Acc:MGI:108412]
ENSMUSG00000028766	2229.73	2874.68	3263.63	634.122	547.844	688.737	2789.35	623.568	2.16129	1.92393e-20	Alpl	protein_coding	alkaline phosphatase, liver/bone/kidney [Source:MGI Symbol;Acc:MGI:87983]
ENSMUSG00000054404	830.382	351.007	390.778	35.229	46.3251	32.7497	524.056	38.1013	3.78238	2.65849e-20	Slfn5	protein_coding	schlafen 5 [Source:MGI Symbol;Acc:MGI:1329004]
ENSMUSG00000026104	767.847	601.584	626.609	166.874	126.89	122.067	665.347	138.611	2.26188	5.22327e-20	Stat1	protein_coding	signal transducer and activator of transcription 1 [Source:MGI Symbol;Acc:MGI:103063]
ENSMUSG00000062007	128.145	137.221	124.737	13.9062	11.0777	12.9014	130.034	12.6284	3.36171	1.02567e-19	Hsh2d	protein_coding	hematopoietic SH2 domain containing [Source:MGI Symbol;Acc:MGI:2676364]
ENSMUSG00000050747	3460.95	3853.12	3857.11	1312.74	1133.96	1277.24	3723.73	1241.31	1.58481	1.20656e-19	Trim15	protein_coding	tripartite motif-containing 15 [Source:MGI Symbol;Acc:MGI:1916347]
ENSMUSG00000024935	1053.87	601.584	570.088	67.6768	50.3533	100.234	741.846	72.7547	3.34989	2.08563e-19	Slc1a1	protein_coding	solute carrier family 1 (neuronal/epithelial high affinity glutamate transporter, system Xag), member 1 [Source:MGI Symbol;Acc:MGI:105083]
ENSMUSG00000028037	4597.85	2572.39	2528.85	483.935	444.117	574.609	3233.03	500.887	2.6903	9.83256e-19	Ifi44	protein_coding	interferon-induced protein 44 [Source:MGI Symbol;Acc:MGI:2443016]
ENSMUSG00000078922	115.843	88.4975	118.89	3.70832	4.02827	1.98483	107.744	3.24047	5.05285	2.33117e-18	Tgtp1	protein_coding	T cell specific GTPase 1 [Source:MGI Symbol;Acc:MGI:98734]
ENSMUSG00000032758	5020.22	2071.24	2001.64	224.353	271.908	328.49	3031.03	274.917	3.46288	3.02608e-18	Kap	protein_coding	kidney androgen regulated protein [Source:MGI Symbol;Acc:MGI:96653]
ENSMUSG00000021214	3921.25	1833.59	1682.98	210.447	120.848	265.968	2479.27	199.088	3.63822	3.11737e-18	Akr1c18	protein_coding	aldo-keto reductase family 1, member C18 [Source:MGI Symbol;Acc:MGI:2145420]
ENSMUSG00000041827	992.357	2216.41	2026	217.864	196.378	257.036	1744.93	223.759	2.9632	3.67641e-18	Oasl1	protein_coding	2'-5' oligoadenylate synthetase-like 1 [Source:MGI Symbol;Acc:MGI:2180849]
ENSMUSG00000029798	689.934	406.691	390.778	69.531	37.2615	60.5374	495.801	55.7766	3.15009	4.25686e-18	Herc6	protein_coding	hect domain and RLD 6 [Source:MGI Symbol;Acc:MGI:1914388]
ENSMUSG00000028270	1322.46	684.115	659.743	112.177	81.5724	122.067	888.773	105.272	3.0772	5.18765e-18	Gbp2	protein_coding	guanylate binding protein 2 [Source:MGI Symbol;Acc:MGI:102772]
ENSMUSG00000018924	874.464	961.54	1061.24	160.385	108.763	217.339	965.748	162.162	2.57406	5.41098e-18	Alox15	protein_coding	arachidonate 15-lipoxygenase [Source:MGI Symbol;Acc:MGI:87997]
ENSMUSG00000002020	85.0885	156.113	128.635	619.289	678.763	644.078	123.279	647.377	-2.39195	1.03567e-17	Ltbp2	protein_coding	latent transforming growth factor beta binding protein 2 [Source:MGI Symbol;Acc:MGI:99502]
ENSMUSG00000038507	1503.91	1670.51	1602.09	581.279	552.88	597.435	1592.17	577.198	1.46385	1.16363e-17	Parp12	protein_coding	poly (ADP-ribose) polymerase family, member 12 [Source:MGI Symbol;Acc:MGI:2143990]
ENSMUSG00000025467	218.36	376.86	284.557	20.3957	21.1484	42.6739	293.259	28.0727	3.38697	1.71835e-17	Prap1	protein_coding	proline-rich acidic protein 1 [Source:MGI Symbol;Acc:MGI:893573]
ENSMUSG00000039501	2481.92	2445.12	2610.71	933.569	915.424	1009.29	2512.58	952.76	1.39902	1.87212e-17	Znfx1	protein_coding	zinc finger, NFX1-type containing 1 [Source:MGI Symbol;Acc:MGI:2138982]
ENSMUSG00000039236	881.64	672.183	677.284	203.03	204.435	199.476	743.702	202.314	1.87798	2.04041e-17	Isg20	protein_coding	interferon-stimulated protein [Source:MGI Symbol;Acc:MGI:1928895]
ENSMUSG00000033022	1867.85	1403.03	1362.36	415.332	401.82	453.534	1544.41	423.562	1.86635	3.31225e-17	Cdo1	protein_coding	cysteine dioxygenase 1, cytosolic [Source:MGI Symbol;Acc:MGI:105925]
ENSMUSG00000054537	1568.5	1034.13	1038.83	286.468	250.76	279.861	1213.82	272.363	2.15568	3.70791e-17	Tmprss11e	protein_coding	transmembrane protease, serine 11e [Source:MGI Symbol;Acc:MGI:3513175]
ENSMUSG00000028699	4742.4	3837.21	3666.1	1203.35	1017.14	1308	4081.91	1176.16	1.79509	4.65155e-17	Tspan1	protein_coding	tetraspanin 1 [Source:MGI Symbol;Acc:MGI:1914055]
ENSMUSG00000029371	2538.3	2819.99	2404.11	833.444	618.339	830.653	2587.47	760.812	1.76575	1.7844e-16	Cxcl5	protein_coding	chemokine (C-X-C motif) ligand 5 [Source:MGI Symbol;Acc:MGI:1096868]
ENSMUSG00000031538	18416	24516.8	25061.5	6530.35	5684.89	7222.81	22664.8	6479.35	1.80653	2.07923e-16	Plat	protein_coding	plasminogen activator, tissue [Source:MGI Symbol;Acc:MGI:97610]
ENSMUSG00000078921	196.831	124.294	104.272	2.78124	0	0.992416	141.799	1.25788	6.77638	5.13756e-16	Tgtp2	protein_coding	T cell specific GTPase 2 [Source:MGI Symbol;Acc:MGI:3710083]
ENSMUSG00000028327	163.001	140.204	153.972	26.8853	17.1201	25.8028	152.392	23.2694	2.70823	5.70579e-16	Stra6l	protein_coding	STRA6-like [Source:MGI Symbol;Acc:MGI:1921402]
ENSMUSG00000053897	3419.94	2066.27	2103.97	566.446	439.081	567.662	2530.06	524.396	2.27027	9.55275e-16	Slc39a8	protein_coding	solute carrier family 39 (metal ion transporter), member 8 [Source:MGI Symbol;Acc:MGI:1914797]
ENSMUSG00000014725	555.638	330.125	394.676	93.635	77.5442	80.3857	426.813	83.855	2.34669	2.00713e-15	Adam28	protein_coding	a disintegrin and metallopeptidase domain 28 [Source:MGI Symbol;Acc:MGI:105988]
ENSMUSG00000016496	304.473	225.718	233.882	45.4269	41.2897	60.5374	254.691	49.0847	2.3755	2.60792e-15	Cd274	protein_coding	CD274 antigen [Source:MGI Symbol;Acc:MGI:1926446]
ENSMUSG00000035105	2024.7	2309.88	2296.92	774.111	742.208	885.235	2210.5	800.518	1.46542	2.86387e-15	Egln3	protein_coding	egl-9 family hypoxia-inducible factor 3 [Source:MGI Symbol;Acc:MGI:1932288]
ENSMUSG00000026984	843.709	705.991	811.766	228.989	144.011	211.385	787.155	194.795	2.01391	4.56694e-15	Il1f6	protein_coding	interleukin 1 family, member 6 [Source:MGI Symbol;Acc:MGI:1859324]
ENSMUSG00000033060	5787.04	4372.17	4221.57	1494.45	1484.42	1623.59	4793.6	1534.15	1.64365	6.39725e-15	Lmo7	protein_coding	LIM domain only 7 [Source:MGI Symbol;Acc:MGI:1353586]
ENSMUSG00000105504	102.516	108.385	92.5784	5.56248	10.0707	12.9014	101.16	9.51152	3.41851	7.26333e-15	Gbp5	protein_coding	guanylate binding protein 5 [Source:MGI Symbol;Acc:MGI:2429943]
ENSMUSG00000037759	95.3401	80.5426	80.8843	5.56248	5.03533	8.93175	85.589	6.50985	3.7185	9.56213e-15	Ptger2	protein_coding	prostaglandin E receptor 2 (subtype EP2) [Source:MGI Symbol;Acc:MGI:97794]
ENSMUSG00000046352	6548.74	3493.16	3813.25	991.975	861.042	993.409	4618.39	948.809	2.28314	1.02245e-14	Gjb2	protein_coding	gap junction protein, beta 2 [Source:MGI Symbol;Acc:MGI:95720]
ENSMUSG00000041293	84.0633	72.5878	70.1647	3.70832	3.0212	2.97725	75.6053	3.23559	4.54206	1.19959e-14	Adgrf1	protein_coding	adhesion G protein-coupled receptor F1 [Source:MGI Symbol;Acc:MGI:1924846]
ENSMUSG00000042379	69.7111	87.5031	79.9098	273.488	309.17	281.846	79.0413	288.168	-1.86554	1.60257e-14	Esm1	protein_coding	endothelial cell-specific molecule 1 [Source:MGI Symbol;Acc:MGI:1918940]
ENSMUSG00000061144	2217.43	1171.35	1077.81	283.686	223.569	252.074	1488.86	253.11	2.55606	1.67183e-14	Spink12	protein_coding	serine peptidase inhibitor, Kazal type 12 [Source:MGI Symbol;Acc:MGI:1925492]
ENSMUSG00000046259	148.649	121.311	89.6548	7.41664	7.04947	15.8787	119.872	10.1149	3.56963	3.32646e-14	Sprr2h	protein_coding	small proline-rich protein 2H [Source:MGI Symbol;Acc:MGI:1330343]
ENSMUSG00000015709	437.744	465.357	458.019	165.947	136.961	147.87	453.707	150.259	1.59358	3.5649e-14	Arnt2	protein_coding	aryl hydrocarbon receptor nuclear translocator 2 [Source:MGI Symbol;Acc:MGI:107188]
ENSMUSG00000000594	6294.5	3323.13	3737.24	972.506	805.654	1009.29	4451.62	929.149	2.26028	4.54929e-14	Gm2a	protein_coding	GM2 ganglioside activator protein [Source:MGI Symbol;Acc:MGI:95762]
ENSMUSG00000027562	755.545	657.268	611.017	209.52	190.336	241.157	674.61	213.671	1.65852	4.76721e-14	Car2	protein_coding	carbonic anhydrase 2 [Source:MGI Symbol;Acc:MGI:88269]
ENSMUSG00000003617	62469.3	19702.1	20646.9	3377.35	2504.58	3852.56	34272.8	3244.83	3.40084	6.57327e-14	Cp	protein_coding	ceruloplasmin [Source:MGI Symbol;Acc:MGI:88476]
ENSMUSG00000026380	5823.95	3827.27	4022.77	1092.1	981.89	1392.36	4558	1155.45	1.97993	7.16529e-14	Tfcp2l1	protein_coding	transcription factor CP2-like 1 [Source:MGI Symbol;Acc:MGI:2444691]
ENSMUSG00000024066	1169.71	940.658	999.846	377.321	385.707	373.149	1036.74	378.726	1.45277	7.29654e-14	Xdh	protein_coding	xanthine dehydrogenase [Source:MGI Symbol;Acc:MGI:98973]
ENSMUSG00000037625	66.6356	101.424	84.7823	7.41664	7.04947	5.9545	84.2806	6.80687	3.62886	7.72839e-14	Cldn11	protein_coding	claudin 11 [Source:MGI Symbol;Acc:MGI:106925]
ENSMUSG00000026417	521.808	384.815	389.804	101.052	120.848	127.029	432.142	116.31	1.89408	1.40068e-13	Pigr	protein_coding	polymeric immunoglobulin receptor [Source:MGI Symbol;Acc:MGI:103080]
ENSMUSG00000060519	1122.55	1537.27	1518.29	427.384	413.905	488.269	1392.7	443.186	1.65202	1.92007e-13	Tor3a	protein_coding	torsin family 3, member A [Source:MGI Symbol;Acc:MGI:1353652]
ENSMUSG00000048776	294.222	829.291	854.645	61.1872	56.3957	94.2796	659.386	70.6208	3.22335	2.70366e-13	Pthlh	protein_coding	parathyroid hormone-like peptide [Source:MGI Symbol;Acc:MGI:97800]
ENSMUSG00000011034	141.472	164.068	177.361	33.3749	19.1343	32.7497	160.967	28.4196	2.49927	2.85396e-13	Slc5a1	protein_coding	solute carrier family 5 (sodium/glucose cotransporter), member 1 [Source:MGI Symbol;Acc:MGI:107678]
ENSMUSG00000004988	126.095	139.209	145.202	14.8333	16.1131	29.7725	136.835	20.2396	2.76015	4.27779e-13	Fxyd4	protein_coding	FXYD domain-containing ion transport regulator 4 [Source:MGI Symbol;Acc:MGI:1889005]
ENSMUSG00000000275	4963.84	5750.35	5686.26	2153.61	2098.73	2435.39	5466.81	2229.24	1.29417	4.67204e-13	Trim25	protein_coding	tripartite motif-containing 25 [Source:MGI Symbol;Acc:MGI:102749]
ENSMUSG00000073409	96.3653	263.504	200.749	12.052	13.0919	22.8256	186.873	15.9898	3.54916	4.76468e-13	H2-Q6	protein_coding	histocompatibility 2, Q region locus 6 [Source:MGI Symbol;Acc:MGI:95935]
ENSMUSG00000090272	724.79	449.448	395.651	104.76	112.791	120.082	523.296	112.545	2.21717	7.18345e-13	Mndal	protein_coding	myeloid nuclear differentiation antigen like [Source:MGI Symbol;Acc:MGI:3780953]
ENSMUSG00000045314	1736.63	1932.03	1857.41	769.476	806.661	824.698	1842.02	800.278	1.20282	7.39549e-13	Sowahb	protein_coding	sosondowah ankyrin repeat domain family member B [Source:MGI Symbol;Acc:MGI:1925338]
ENSMUSG00000041449	254.24	256.543	254.347	752.788	766.378	609.344	255.043	709.503	-1.47613	8.82467e-13	Serpina3h	transcribed_unprocessed_pseudogene	serine (or cysteine) peptidase inhibitor, clade A, member 3H [Source:MGI Symbol;Acc:MGI:2182839]
ENSMUSG00000030340	430.568	459.391	526.235	167.801	152.067	169.703	472.065	163.191	1.53235	1.12896e-12	Scnn1a	protein_coding	sodium channel, nonvoltage-gated 1 alpha [Source:MGI Symbol;Acc:MGI:101782]
ENSMUSG00000079018	297.297	265.492	281.633	33.3749	46.3251	75.4236	281.474	51.7079	2.44668	1.31476e-12	Ly6c1	protein_coding	lymphocyte antigen 6 complex, locus C1 [Source:MGI Symbol;Acc:MGI:96882]
ENSMUSG00000021795	1968.31	3153.09	2798.79	859.403	709.982	786.986	2640.07	785.457	1.7489	2.28293e-12	Sftpd	protein_coding	surfactant associated protein D [Source:MGI Symbol;Acc:MGI:109515]
ENSMUSG00000028148	106.617	76.5652	71.1392	8.34371	5.03533	10.9166	84.7738	8.09854	3.38537	2.90304e-12	Them5	protein_coding	thioesterase superfamily member 5 [Source:MGI Symbol;Acc:MGI:1913448]
ENSMUSG00000047562	121.994	121.311	153.972	379.175	441.095	398.951	132.426	406.407	-1.61706	3.06782e-12	Mmp10	protein_coding	matrix metallopeptidase 10 [Source:MGI Symbol;Acc:MGI:97007]
ENSMUSG00000026077	516.682	514.081	557.419	183.562	186.307	219.324	529.394	196.398	1.43089	3.41306e-12	Npas2	protein_coding	neuronal PAS domain protein 2 [Source:MGI Symbol;Acc:MGI:109232]
ENSMUSG00000028464	1278.38	1527.33	1445.2	3527.54	3577.1	3113.21	1416.97	3405.95	-1.26521	3.99218e-12	Tpm2	protein_coding	tropomyosin 2, beta [Source:MGI Symbol;Acc:MGI:98810]
ENSMUSG00000054263	773.998	517.064	488.229	157.604	134.947	171.688	593.097	154.746	1.93801	4.10116e-12	Lifr	protein_coding	leukemia inhibitory factor receptor [Source:MGI Symbol;Acc:MGI:96788]
ENSMUSG00000061653	83.0382	64.633	70.1647	0	0	0	72.6119	0	8.66125	4.45647e-12	Vmn1r46	protein_coding	vomeronasal 1 receptor 46 [Source:MGI Symbol;Acc:MGI:2148519]
ENSMUSG00000091705	177.353	197.876	158.845	42.6457	40.2827	51.6057	178.025	44.8447	1.98924	5.20964e-12	H2-Q2	protein_coding	histocompatibility 2, Q region locus 2 [Source:MGI Symbol;Acc:MGI:95931]
ENSMUSG00000041670	72.7865	98.441	90.6294	5.56248	7.04947	13.8938	87.2856	8.83526	3.31018	5.59255e-12	Rims1	protein_coding	regulating synaptic membrane exocytosis 1 [Source:MGI Symbol;Acc:MGI:2152971]
ENSMUSG00000075284	918.546	1024.18	941.376	422.748	416.926	392.004	961.369	410.559	1.22743	7.09986e-12	Wipf1	protein_coding	WAS/WASL interacting protein family, member 1 [Source:MGI Symbol;Acc:MGI:2178801]
ENSMUSG00000040253	618.173	331.12	376.161	98.2704	83.5866	104.204	441.818	95.3536	2.21162	7.48426e-12	Gbp7	protein_coding	guanylate binding protein 7 [Source:MGI Symbol;Acc:MGI:2444421]
ENSMUSG00000024597	21643.2	14823.8	14342.8	5530.03	5217.61	5856.25	16936.6	5534.63	1.61358	7.95385e-12	Slc12a2	protein_coding	solute carrier family 12, member 2 [Source:MGI Symbol;Acc:MGI:101924]
ENSMUSG00000015243	1188.16	733.833	879.007	227.134	268.887	294.748	933.668	263.59	1.82484	9.53826e-12	Abca1	protein_coding	ATP-binding cassette, sub-family A (ABC1), member 1 [Source:MGI Symbol;Acc:MGI:99607]
ENSMUSG00000005125	7222.27	7952.84	7771.71	3449.66	3251.82	3753.32	7648.94	3484.93	1.13413	1.1919e-11	Ndrg1	protein_coding	N-myc downstream regulated gene 1 [Source:MGI Symbol;Acc:MGI:1341799]
ENSMUSG00000029359	13.3271	8.94918	11.6941	90.8538	92.6502	69.4691	11.3235	84.3244	-2.89803	1.28574e-11	Tesc	protein_coding	tescalcin [Source:MGI Symbol;Acc:MGI:1930803]
ENSMUSG00000025150	593.569	976.455	874.135	202.103	155.088	246.119	814.72	201.104	2.01832	1.39621e-11	Cbr2	protein_coding	carbonyl reductase 2 [Source:MGI Symbol;Acc:MGI:107200]
ENSMUSG00000063286	531.034	193.899	237.78	26.8853	47.3321	39.6967	320.904	37.9714	3.08067	1.59711e-11	Gm8995	transcribed_unprocessed_pseudogene	predicted gene 8995 [Source:MGI Symbol;Acc:MGI:3644223]
ENSMUSG00000039062	278.844	400.724	452.172	105.687	105.742	86.3402	377.247	99.2564	1.9263	1.95009e-11	Anpep	protein_coding	alanyl (membrane) aminopeptidase [Source:MGI Symbol;Acc:MGI:5000466]
ENSMUSG00000034947	583.317	528.996	577.884	215.082	242.703	223.294	563.399	227.026	1.31161	2.02645e-11	Tmem106a	protein_coding	transmembrane protein 106A [Source:MGI Symbol;Acc:MGI:1922056]
ENSMUSG00000042659	3482.48	3799.42	3584.24	1724.37	1652.6	1786.35	3622.05	1721.1	1.07347	2.14009e-11	Arrdc4	protein_coding	arrestin domain containing 4 [Source:MGI Symbol;Acc:MGI:1913662]
ENSMUSG00000034422	9067.56	4149.44	4194.29	1181.1	1196.4	1163.11	5803.76	1180.2	2.29793	2.2222e-11	Parp14	protein_coding	poly (ADP-ribose) polymerase family, member 14 [Source:MGI Symbol;Acc:MGI:1919489]
ENSMUSG00000024481	293.196	221.741	283.582	86.2184	77.5442	78.4009	266.173	80.7211	1.72069	2.34098e-11	Lvrn	protein_coding	laeverin [Source:MGI Symbol;Acc:MGI:1921824]
ENSMUSG00000020651	442.87	358.962	341.078	122.374	125.883	136.953	380.97	128.404	1.569	2.50441e-11	Slc26a4	protein_coding	solute carrier family 26, member 4 [Source:MGI Symbol;Acc:MGI:1346029]
ENSMUSG00000026579	3326.65	1588.98	1843.77	461.686	486.413	567.662	2253.13	505.254	2.15686	3.02656e-11	F5	protein_coding	coagulation factor V [Source:MGI Symbol;Acc:MGI:88382]
ENSMUSG00000038068	905.219	608.544	735.754	204.885	243.71	261.998	749.839	236.864	1.66283	3.10996e-11	Rnf144b	protein_coding	ring finger protein 144B [Source:MGI Symbol;Acc:MGI:2384986]
ENSMUSG00000002057	48.1826	58.6669	57.496	200.249	177.244	184.589	54.7818	187.361	-1.77364	3.29377e-11	Foxn1	protein_coding	forkhead box N1 [Source:MGI Symbol;Acc:MGI:102949]
ENSMUSG00000002325	1655.64	1315.53	1351.64	587.768	496.484	589.495	1440.94	557.916	1.36868	3.71645e-11	Irf9	protein_coding	interferon regulatory factor 9 [Source:MGI Symbol;Acc:MGI:107587]
ENSMUSG00000027276	1640.26	1636.71	1531.93	3198.42	3324.33	3387.12	1602.96	3303.29	-1.04317	3.98008e-11	Jag1	protein_coding	jagged 1 [Source:MGI Symbol;Acc:MGI:1095416]
ENSMUSG00000022014	684.809	554.849	420.013	156.676	121.855	170.696	553.224	149.742	1.88489	4.07615e-11	Epsti1	protein_coding	epithelial stromal interaction 1 (breast) [Source:MGI Symbol;Acc:MGI:1915168]
ENSMUSG00000026413	343.429	464.363	453.147	1063.36	1193.37	1103.57	420.313	1120.1	-1.41379	4.41395e-11	Pkp1	protein_coding	plakophilin 1 [Source:MGI Symbol;Acc:MGI:1328359]
ENSMUSG00000054459	191.705	112.362	127.661	9.27079	10.0707	26.7952	143.909	15.3789	3.22915	4.6696e-11	Vsnl1	protein_coding	visinin-like 1 [Source:MGI Symbol;Acc:MGI:1349453]
ENSMUSG00000029379	217.334	372.883	345.951	82.5101	60.424	76.4161	312.056	73.1167	2.09287	4.71198e-11	Cxcl3	protein_coding	chemokine (C-X-C motif) ligand 3 [Source:MGI Symbol;Acc:MGI:3037818]
ENSMUSG00000035686	51.2581	90.4862	76.9862	8.34371	6.0424	6.94691	72.9102	7.11101	3.35483	4.87191e-11	Thrsp	protein_coding	thyroid hormone responsive [Source:MGI Symbol;Acc:MGI:109126]
ENSMUSG00000026888	51.2581	65.6273	71.1392	231.77	253.781	193.521	62.6749	226.357	-1.85163	5.29372e-11	Grb14	protein_coding	growth factor receptor bound protein 14 [Source:MGI Symbol;Acc:MGI:1355324]
ENSMUSG00000059430	38.9562	43.7516	76.0117	218.791	252.774	258.028	52.9065	243.198	-2.1987	5.35565e-11	Actg2	protein_coding	actin, gamma 2, smooth muscle, enteric [Source:MGI Symbol;Acc:MGI:104589]
ENSMUSG00000021094	464.399	629.426	497.974	183.562	171.201	197.491	530.6	184.085	1.52726	5.37526e-11	Dhrs7	protein_coding	dehydrogenase/reductase (SDR family) member 7 [Source:MGI Symbol;Acc:MGI:1913625]
ENSMUSG00000074794	2261.51	1409	1375.03	538.633	415.919	464.451	1681.85	473.001	1.82986	5.44112e-11	Arrdc3	protein_coding	arrestin domain containing 3 [Source:MGI Symbol;Acc:MGI:2145242]
ENSMUSG00000110720	321.901	372.883	418.064	127.937	93.6572	125.044	370.949	115.546	1.68213	5.44965e-11	Gm46223	processed_pseudogene	predicted gene, 46223 [Source:MGI Symbol;Acc:MGI:5825860]
ENSMUSG00000045364	221.435	232.679	272.863	78.8018	81.5724	67.4843	242.325	75.9528	1.67384	5.66159e-11	Ifne	protein_coding	interferon epsilon [Source:MGI Symbol;Acc:MGI:2667156]
ENSMUSG00000028716	283.97	422.6	364.466	105.687	110.777	114.128	357.012	110.197	1.69632	5.899e-11	Pdzk1ip1	protein_coding	PDZK1 interacting protein 1 [Source:MGI Symbol;Acc:MGI:1914432]
ENSMUSG00000020865	375.209	327.142	392.727	139.062	133.94	134.969	365.026	135.99	1.42436	6.35365e-11	Abcc3	protein_coding	ATP-binding cassette, sub-family C (CFTR/MRP), member 3 [Source:MGI Symbol;Acc:MGI:1923658]
ENSMUSG00000028262	136.347	94.4636	105.247	14.8333	10.0707	23.818	112.019	16.2406	2.78579	7.09255e-11	Clca3a2	protein_coding	chloride channel accessory 3A2 [Source:MGI Symbol;Acc:MGI:1931471]
ENSMUSG00000026576	1913.98	2104.05	2126.38	1004.03	936.572	942.796	2048.14	961.132	1.09146	7.53878e-11	Atp1b1	protein_coding	ATPase, Na+/K+ transporting, beta 1 polypeptide [Source:MGI Symbol;Acc:MGI:88108]
ENSMUSG00000026494	10.2516	15.9097	11.6941	76.9476	77.5442	88.3251	12.6185	80.9389	-2.68009	8.29429e-11	Kif26b	protein_coding	kinesin family member 26B [Source:MGI Symbol;Acc:MGI:2447076]
ENSMUSG00000109973	615.098	425.583	468.739	146.479	122.862	176.65	503.14	148.664	1.75866	8.53488e-11	Gm45397	lincRNA	predicted gene 45397 [Source:MGI Symbol;Acc:MGI:5791233]
ENSMUSG00000029188	140.447	115.345	176.386	25.9582	27.1908	36.7194	144.059	29.9561	2.26717	8.62318e-11	Slc34a2	protein_coding	solute carrier family 34 (sodium phosphate), member 2 [Source:MGI Symbol;Acc:MGI:1342284]
ENSMUSG00000042834	457.223	527.007	571.062	1182.95	1321.27	1208.76	518.431	1237.66	-1.25515	8.63878e-11	Nrep	protein_coding	neuronal regeneration related protein [Source:MGI Symbol;Acc:MGI:99444]
ENSMUSG00000078307	4.10065	8.94918	16.5667	115.885	90.636	82.3706	9.87216	96.2972	-3.27995	9.39882e-11	AI593442	protein_coding	expressed sequence AI593442 [Source:MGI Symbol;Acc:MGI:2143099]
ENSMUSG00000024661	17236.1	18034.6	17173.8	8749.78	8738.32	9200.69	17481.5	8896.26	0.974558	9.54543e-11	Fth1	protein_coding	ferritin heavy polypeptide 1 [Source:MGI Symbol;Acc:MGI:95588]
ENSMUSG00000032226	1062.07	958.557	949.172	434.8	407.862	466.436	989.932	436.366	1.1817	1.44499e-10	Gcnt3	protein_coding	glucosaminyl (N-acetyl) transferase 3, mucin type [Source:MGI Symbol;Acc:MGI:1919327]
ENSMUSG00000020334	667.381	1007.28	891.676	299.447	283.993	307.649	855.446	297.03	1.52613	1.54852e-10	Slc22a4	protein_coding	solute carrier family 22 (organic cation transporter), member 4 [Source:MGI Symbol;Acc:MGI:1353479]
ENSMUSG00000000308	827.306	1416.95	1350.67	324.478	289.028	392.004	1198.31	335.17	1.83812	1.59292e-10	Ckmt1	protein_coding	creatine kinase, mitochondrial 1, ubiquitous [Source:MGI Symbol;Acc:MGI:99441]
ENSMUSG00000022218	168.127	383.82	381.033	50.0623	40.2827	65.4995	310.993	51.9481	2.58194	1.72574e-10	Tgm1	protein_coding	transglutaminase 1, K polypeptide [Source:MGI Symbol;Acc:MGI:98730]
ENSMUSG00000027580	2398.88	3639.33	3909.73	983.631	1029.22	1190.9	3315.98	1067.92	1.63472	1.78937e-10	Helz2	protein_coding	helicase with zinc finger 2, transcriptional coactivator [Source:MGI Symbol;Acc:MGI:2385169]
ENSMUSG00000060550	72.7865	170.034	171.514	20.3957	12.0848	18.8559	138.112	17.1122	3.01069	2.11827e-10	H2-Q7	protein_coding	histocompatibility 2, Q region locus 7 [Source:MGI Symbol;Acc:MGI:95936]
ENSMUSG00000028255	187.605	109.379	132.533	30.5936	31.2191	24.8104	143.172	28.8744	2.30902	2.12397e-10	Clca1	protein_coding	chloride channel accessory 1 [Source:MGI Symbol;Acc:MGI:1346342]
ENSMUSG00000027399	16520.5	10491.4	10814.1	4086.57	3378.71	4454.96	12608.7	3973.41	1.66595	2.16281e-10	Il1a	protein_coding	interleukin 1 alpha [Source:MGI Symbol;Acc:MGI:96542]
ENSMUSG00000070780	817.055	703.008	747.449	350.436	313.198	314.596	755.837	326.077	1.2125	2.93248e-10	Rbm47	protein_coding	RNA binding motif protein 47 [Source:MGI Symbol;Acc:MGI:2384294]
ENSMUSG00000032091	1137.93	1865.41	1835.98	519.164	481.378	546.821	1613.1	515.788	1.64504	3.68248e-10	Tmprss4	protein_coding	transmembrane protease, serine 4 [Source:MGI Symbol;Acc:MGI:2384877]
ENSMUSG00000035429	161.976	98.441	117.916	27.8124	23.1625	26.7952	126.111	25.9234	2.28083	3.89045e-10	Ptprh	protein_coding	protein tyrosine phosphatase, receptor type, H [Source:MGI Symbol;Acc:MGI:3026877]
ENSMUSG00000026193	119255	109204	130153	235131	263732	267882	119537	255582	-1.09632	3.94605e-10	Fn1	protein_coding	fibronectin 1 [Source:MGI Symbol;Acc:MGI:95566]
ENSMUSG00000016024	801.677	1278.74	1359.44	325.405	329.311	392.004	1146.62	348.907	1.71666	4.23849e-10	Lbp	protein_coding	lipopolysaccharide binding protein [Source:MGI Symbol;Acc:MGI:1098776]
ENSMUSG00000029322	18302.2	13269.6	11403.7	5110.99	4686.89	5305.46	14325.2	5034.45	1.50863	4.48276e-10	Plac8	protein_coding	placenta-specific 8 [Source:MGI Symbol;Acc:MGI:2445289]
ENSMUSG00000041608	523.858	688.093	741.601	254.02	218.534	236.195	651.184	236.249	1.46262	4.91724e-10	Entpd3	protein_coding	ectonucleoside triphosphate diphosphohydrolase 3 [Source:MGI Symbol;Acc:MGI:1321386]
ENSMUSG00000039419	853.96	558.827	603.221	224.353	207.456	239.172	672.003	223.66	1.58694	5.43298e-10	Cntnap2	protein_coding	contactin associated protein-like 2 [Source:MGI Symbol;Acc:MGI:1914047]
ENSMUSG00000020407	368.033	326.148	311.843	133.499	131.926	127.029	335.341	130.818	1.35775	5.52545e-10	Upp1	protein_coding	uridine phosphorylase 1 [Source:MGI Symbol;Acc:MGI:1097668]
ENSMUSG00000032548	3924.32	4400.01	4501.26	2041.43	2049.38	2176.37	4275.2	2089.06	1.03317	5.80291e-10	Slco2a1	protein_coding	solute carrier organic anion transporter family, member 2a1 [Source:MGI Symbol;Acc:MGI:1346021]
ENSMUSG00000021640	4148.83	1837.57	1907.11	533.071	501.519	648.048	2631.17	560.879	2.22991	6.0349e-10	Naip1	protein_coding	NLR family, apoptosis inhibitory protein 1 [Source:MGI Symbol;Acc:MGI:1298223]
ENSMUSG00000027346	3709.04	2021.52	1993.85	745.372	673.728	706.6	2574.8	708.567	1.86139	6.66886e-10	Gpcpd1	protein_coding	glycerophosphocholine phosphodiesterase 1 [Source:MGI Symbol;Acc:MGI:104898]
ENSMUSG00000057722	253.215	179.978	166.641	58.406	47.3321	54.5829	199.945	53.4404	1.90222	6.99759e-10	Lepr	protein_coding	leptin receptor [Source:MGI Symbol;Acc:MGI:104993]
ENSMUSG00000040296	3284.62	1588.98	1671.28	535.852	497.491	574.609	2181.63	535.984	2.02507	7.34418e-10	Ddx58	protein_coding	DEAD (Asp-Glu-Ala-Asp) box polypeptide 58 [Source:MGI Symbol;Acc:MGI:2442858]
ENSMUSG00000039457	1426	1364.25	1229.83	578.498	655.601	616.291	1340.03	616.796	1.1195	7.48636e-10	Ppl	protein_coding	periplakin [Source:MGI Symbol;Acc:MGI:1194898]
ENSMUSG00000026822	55496.2	45967	45122.7	22963.8	20375	23122.3	48861.9	22153.7	1.14116	7.95297e-10	Lcn2	protein_coding	lipocalin 2 [Source:MGI Symbol;Acc:MGI:96757]
ENSMUSG00000033880	3174.93	6669.13	6698.78	1360.95	1321.27	1525.34	5514.28	1402.52	1.97517	7.95677e-10	Lgals3bp	protein_coding	lectin, galactoside-binding, soluble, 3 binding protein [Source:MGI Symbol;Acc:MGI:99554]
ENSMUSG00000018774	397.763	383.82	465.815	165.02	115.813	151.84	415.8	144.224	1.5268	8.06833e-10	Cd68	protein_coding	CD68 antigen [Source:MGI Symbol;Acc:MGI:88342]
ENSMUSG00000073489	1634.11	909.833	797.149	263.291	241.696	315.588	1113.7	273.525	2.02552	8.52215e-10	Ifi204	protein_coding	interferon activated gene 204 [Source:MGI Symbol;Acc:MGI:96429]
ENSMUSG00000013846	2127.21	1759.01	2036.72	847.351	776.449	953.712	1974.32	859.17	1.20031	9.255e-10	St3gal1	protein_coding	ST3 beta-galactoside alpha-2,3-sialyltransferase 1 [Source:MGI Symbol;Acc:MGI:98304]
ENSMUSG00000029223	48.1826	80.5426	97.4509	305.009	297.085	268.945	75.3921	290.346	-1.94398	9.33752e-10	Uchl1	protein_coding	ubiquitin carboxy-terminal hydrolase L1 [Source:MGI Symbol;Acc:MGI:103149]
ENSMUSG00000082292	60.4846	67.616	44.8274	0.927079	5.03533	5.9545	57.6427	3.9723	3.87549	9.7202e-10	Gm12250	processed_pseudogene	predicted gene 12250 [Source:MGI Symbol;Acc:MGI:3649299]
ENSMUSG00000075511	128.145	125.289	114.018	33.3749	30.212	36.7194	122.484	33.4354	1.87272	1.03963e-09	1700001L05Rik	lincRNA	RIKEN cDNA 1700001L05 gene [Source:MGI Symbol;Acc:MGI:1916541]
ENSMUSG00000038843	716.589	466.352	415.141	166.874	147.032	157.794	532.694	157.233	1.75992	1.12981e-09	Gcnt1	protein_coding	glucosaminyl (N-acetyl) transferase 1, core 2 [Source:MGI Symbol;Acc:MGI:95676]
ENSMUSG00000018500	178.378	238.645	278.71	70.458	63.4452	70.4616	231.911	68.1216	1.76745	1.27049e-09	Adora2b	protein_coding	adenosine A2b receptor [Source:MGI Symbol;Acc:MGI:99403]
ENSMUSG00000039997	3879.22	1472.64	1682.98	446.852	436.06	511.094	2344.94	464.669	2.33524	1.48347e-09	Ifi203	protein_coding	interferon activated gene 203 [Source:MGI Symbol;Acc:MGI:96428]
ENSMUSG00000039450	1048.74	2027.49	1821.36	473.738	407.862	513.079	1632.53	464.893	1.81215	1.58662e-09	Dcxr	protein_coding	dicarbonyl L-xylulose reductase [Source:MGI Symbol;Acc:MGI:1915130]
ENSMUSG00000044976	346.505	237.65	246.551	86.2184	81.5724	93.2871	276.902	87.026	1.66949	1.60405e-09	Wdr72	protein_coding	WD repeat domain 72 [Source:MGI Symbol;Acc:MGI:3583957]
ENSMUSG00000038463	63.5601	93.4692	76.0117	224.353	282.986	236.195	77.6803	247.845	-1.67297	1.61639e-09	Olfml2b	protein_coding	olfactomedin-like 2B [Source:MGI Symbol;Acc:MGI:2443310]
ENSMUSG00000017002	1066.17	2560.46	2210.19	439.436	283.993	488.269	1945.61	403.899	2.26807	1.6395e-09	Slpi	protein_coding	secretory leukocyte peptidase inhibitor [Source:MGI Symbol;Acc:MGI:109297]
ENSMUSG00000001123	1767.38	2711.6	2722.78	849.205	853.993	908.061	2400.59	870.42	1.46367	1.66614e-09	Lgals9	protein_coding	lectin, galactose binding, soluble 9 [Source:MGI Symbol;Acc:MGI:109496]
ENSMUSG00000075602	20771.8	28904.9	27729.7	10816.2	9623.53	11365.2	25802.1	10601.6	1.2832	2.17127e-09	Ly6a	protein_coding	lymphocyte antigen 6 complex, locus A [Source:MGI Symbol;Acc:MGI:107527]
ENSMUSG00000073555	39.9813	41.7628	33.1333	0	0	0	38.2925	0	7.73813	2.33478e-09	Gm4951	protein_coding	predicted gene 4951 [Source:MGI Symbol;Acc:MGI:3644953]
ENSMUSG00000021553	138.397	148.159	117.916	39.8644	41.2897	33.7422	134.824	38.2988	1.81524	2.58572e-09	Slc28a3	protein_coding	solute carrier family 28 (sodium-coupled nucleoside transporter), member 3 [Source:MGI Symbol;Acc:MGI:2137361]
ENSMUSG00000072620	476.701	392.77	324.512	138.135	144.011	145.885	397.994	142.677	1.47988	2.76399e-09	Slfn2	protein_coding	schlafen 2 [Source:MGI Symbol;Acc:MGI:1313258]
ENSMUSG00000030510	335.228	364.928	297.225	125.156	131.926	137.946	332.46	131.676	1.3364	2.79157e-09	Cers3	protein_coding	ceramide synthase 3 [Source:MGI Symbol;Acc:MGI:2681008]
ENSMUSG00000067212	111.743	96.4523	88.6803	25.0311	25.1767	19.8483	98.9584	23.352	2.08215	2.823e-09	H2-T23	protein_coding	histocompatibility 2, T region locus 23 [Source:MGI Symbol;Acc:MGI:95957]
ENSMUSG00000067297	142.498	60.6556	45.8019	1.85416	8.05654	4.96208	82.985	4.95759	4.07582	3.08281e-09	Ifit1bl2	protein_coding	interferon induced protein with tetratricopeptide repeats 1B like 2 [Source:MGI Symbol;Acc:MGI:2148249]
ENSMUSG00000026773	2589.56	3169	3370.83	1392.47	1344.43	1418.16	3043.13	1385.02	1.13568	3.37457e-09	Pfkfb3	protein_coding	6-phosphofructo-2-kinase/fructose-2,6-biphosphatase 3 [Source:MGI Symbol;Acc:MGI:2181202]
ENSMUSG00000051022	316.775	403.707	358.619	146.479	114.806	140.923	359.701	134.069	1.42328	3.86602e-09	Hs3st1	protein_coding	heparan sulfate (glucosamine) 3-O-sulfotransferase 1 [Source:MGI Symbol;Acc:MGI:1201606]
ENSMUSG00000038244	1773.53	1813.7	1902.24	3341.19	3599.26	3547.89	1829.82	3496.11	-0.933996	3.89288e-09	Mical2	protein_coding	microtubule associated monooxygenase, calponin and LIM domain containing 2 [Source:MGI Symbol;Acc:MGI:2444947]
ENSMUSG00000028654	374.184	469.335	477.509	1040.18	989.947	963.636	440.343	997.922	-1.18012	4.05475e-09	Mycl	protein_coding	v-myc avian myelocytomatosis viral oncogene lung carcinoma derived [Source:MGI Symbol;Acc:MGI:96799]
ENSMUSG00000078942	180.429	141.198	130.584	46.354	33.2332	23.818	150.737	34.4684	2.12528	4.19015e-09	Naip6	protein_coding	NLR family, apoptosis inhibitory protein 6 [Source:MGI Symbol;Acc:MGI:1298222]
ENSMUSG00000017723	8283.31	11316.7	11595.7	4392.5	3983.96	4597.87	10398.6	4324.77	1.26569	4.65679e-09	Wfdc2	protein_coding	WAP four-disulfide core domain 2 [Source:MGI Symbol;Acc:MGI:1914951]
ENSMUSG00000031841	1463.93	1074.9	1203.52	392.155	398.799	557.738	1247.45	449.564	1.47249	4.68026e-09	Cdh13	protein_coding	cadherin 13 [Source:MGI Symbol;Acc:MGI:99551]
ENSMUSG00000001156	1315.28	1675.49	1751.19	697.164	650.565	711.563	1580.65	686.431	1.20337	4.72077e-09	Mxd1	protein_coding	MAX dimerization protein 1 [Source:MGI Symbol;Acc:MGI:96908]
ENSMUSG00000030256	189.655	225.718	218.29	512.675	533.745	449.565	211.221	498.662	-1.23908	5.21541e-09	Bhlhe41	protein_coding	basic helix-loop-helix family, member e41 [Source:MGI Symbol;Acc:MGI:1930704]
ENSMUSG00000062345	354.706	234.667	236.806	733.32	767.385	755.229	275.393	751.978	-1.44961	5.44072e-09	Serpinb2	protein_coding	serine (or cysteine) peptidase inhibitor, clade B, member 2 [Source:MGI Symbol;Acc:MGI:97609]
ENSMUSG00000022906	2768.96	1645.65	1793.1	714.778	692.862	734.388	2069.24	714.009	1.53502	5.769e-09	Parp9	protein_coding	poly (ADP-ribose) polymerase family, member 9 [Source:MGI Symbol;Acc:MGI:1933117]
ENSMUSG00000097768	76.8872	91.4805	101.349	17.6145	5.03533	15.8787	89.9056	12.8428	2.8015	5.86112e-09	2310043M15Rik	antisense	RIKEN cDNA 2310043M15 gene [Source:MGI Symbol;Acc:MGI:1919180]
ENSMUSG00000022636	21236.2	11917.3	12656.9	4928.35	4321.32	5315.38	15270.2	4855.02	1.65315	6.31657e-09	Alcam	protein_coding	activated leukocyte cell adhesion molecule [Source:MGI Symbol;Acc:MGI:1313266]
ENSMUSG00000022996	5.12581	8.94918	13.6431	87.1455	59.4169	63.5146	9.23937	70.0257	-2.91771	6.38773e-09	Wnt10b	protein_coding	wingless-type MMTV integration site family, member 10B [Source:MGI Symbol;Acc:MGI:108061]
ENSMUSG00000031253	148.649	134.238	167.616	343.019	368.587	396.967	150.167	369.524	-1.2987	6.58421e-09	Srpx2	protein_coding	sushi-repeat-containing protein, X-linked 2 [Source:MGI Symbol;Acc:MGI:1916042]
ENSMUSG00000033998	4457.41	4248.87	4013.03	2135.06	1986.94	2303.4	4239.77	2141.8	0.985137	6.80837e-09	Kcnk1	protein_coding	potassium channel, subfamily K, member 1 [Source:MGI Symbol;Acc:MGI:109322]
ENSMUSG00000020649	108.667	153.13	144.227	353.217	386.714	341.391	135.342	360.441	-1.4125	6.83532e-09	Rrm2	protein_coding	ribonucleotide reductase M2 [Source:MGI Symbol;Acc:MGI:98181]
ENSMUSG00000022462	17580.5	13069.8	13954	6892.84	6442.21	6794.08	14868.1	6709.71	1.14788	7.18531e-09	Slc38a2	protein_coding	solute carrier family 38, member 2 [Source:MGI Symbol;Acc:MGI:1915010]
ENSMUSG00000035783	5334.95	7300.54	7531.98	15727.9	16854.3	15030.1	6722.49	15870.8	-1.23928	7.43134e-09	Acta2	protein_coding	actin, alpha 2, smooth muscle, aorta [Source:MGI Symbol;Acc:MGI:87909]
ENSMUSG00000050931	4833.64	3364.89	3637.84	1570.47	1444.13	1754.59	3945.46	1589.73	1.31138	7.62368e-09	Sgms2	protein_coding	sphingomyelin synthase 2 [Source:MGI Symbol;Acc:MGI:1921692]
ENSMUSG00000049502	3297.95	1747.08	1939.27	682.33	685.813	771.108	2328.1	713.084	1.70698	8.05845e-09	Dtx3l	protein_coding	deltex 3-like, E3 ubiquitin ligase [Source:MGI Symbol;Acc:MGI:2656973]
ENSMUSG00000039601	984.156	567.776	545.725	206.739	212.491	212.377	699.219	210.536	1.73154	8.76313e-09	Rcan2	protein_coding	regulator of calcineurin 2 [Source:MGI Symbol;Acc:MGI:1858219]
ENSMUSG00000039070	77.9124	123.3	157.87	26.8853	20.1413	23.818	119.694	23.6149	2.34057	9.96001e-09	Cpa4	protein_coding	carboxypeptidase A4 [Source:MGI Symbol;Acc:MGI:1919041]
ENSMUSG00000086513	299.347	121.311	96.4764	23.177	27.1908	13.8938	172.378	21.4205	3.00787	1.01979e-08	9130208D14Rik	unprocessed_pseudogene	RIKEN cDNA 9130208D14 gene [Source:MGI Symbol;Acc:MGI:1924950]
ENSMUSG00000058624	1431.13	604.567	703.596	215.082	217.526	225.279	913.096	219.296	2.05779	1.12736e-08	Gda	protein_coding	guanine deaminase [Source:MGI Symbol;Acc:MGI:95678]
ENSMUSG00000028174	136.347	60.6556	64.3176	9.27079	14.0989	9.92416	87.1066	11.098	2.97444	1.15057e-08	Rpe65	protein_coding	retinal pigment epithelium 65 [Source:MGI Symbol;Acc:MGI:98001]
ENSMUSG00000024052	2711.55	2234.31	2163.41	1115.28	1030.23	1169.07	2369.76	1104.86	1.10081	1.21482e-08	Lpin2	protein_coding	lipin 2 [Source:MGI Symbol;Acc:MGI:1891341]
ENSMUSG00000004891	1673.07	1723.21	1631.33	3239.22	3484.45	3002.06	1675.87	3241.91	-0.951932	1.27102e-08	Nes	protein_coding	nestin [Source:MGI Symbol;Acc:MGI:101784]
ENSMUSG00000030966	256.291	313.221	261.168	105.687	88.6219	115.12	276.893	103.143	1.42438	1.30399e-08	Trim21	protein_coding	tripartite motif-containing 21 [Source:MGI Symbol;Acc:MGI:106657]
ENSMUSG00000020155	63.5601	62.6443	70.1647	191.905	220.548	163.749	65.4563	192.067	-1.5526	1.35523e-08	Kcnmb1	protein_coding	potassium large conductance calcium-activated channel, subfamily M, beta member 1 [Source:MGI Symbol;Acc:MGI:1334203]
ENSMUSG00000036478	4402.05	4254.84	4150.43	2329.75	2175.26	2375.84	4269.11	2293.62	0.896278	1.36597e-08	Btg1	protein_coding	B cell translocation gene 1, anti-proliferative [Source:MGI Symbol;Acc:MGI:88215]
ENSMUSG00000086022	107.642	59.6612	49.7	5.56248	12.0848	4.96208	72.3344	7.53645	3.26755	1.46653e-08	Rad51ap2	protein_coding	RAD51 associated protein 2 [Source:MGI Symbol;Acc:MGI:3644580]
ENSMUSG00000027360	34.8555	64.633	43.8529	4.6354	4.02827	3.96967	47.7805	4.21111	3.50235	1.49087e-08	Hdc	protein_coding	histidine decarboxylase [Source:MGI Symbol;Acc:MGI:96062]
ENSMUSG00000015766	1211.74	785.539	815.664	339.311	367.579	330.475	937.649	345.788	1.43909	1.5108e-08	Eps8	protein_coding	epidermal growth factor receptor pathway substrate 8 [Source:MGI Symbol;Acc:MGI:104684]
ENSMUSG00000039958	501.304	452.431	468.739	234.551	195.371	196.498	474.158	208.807	1.1825	1.51417e-08	Etfbkmt	protein_coding	electron transfer flavoprotein beta subunit lysine methyltransferase [Source:MGI Symbol;Acc:MGI:2443575]
ENSMUSG00000021765	7118.73	7425.83	6942.4	3821.42	3212.54	3824.77	7162.32	3619.58	0.984572	1.54052e-08	Fst	protein_coding	follistatin [Source:MGI Symbol;Acc:MGI:95586]
ENSMUSG00000097815	4173.44	2659.9	2574.65	1068.92	946.643	1237.54	3136	1084.37	1.53202	1.58197e-08	Gm26809	lincRNA	predicted gene, 26809 [Source:MGI Symbol;Acc:MGI:5477303]
ENSMUSG00000028463	312.675	402.713	371.288	160.385	126.89	135.961	362.225	141.079	1.35973	1.68376e-08	Car9	protein_coding	carbonic anhydrase 9 [Source:MGI Symbol;Acc:MGI:2447188]
ENSMUSG00000004347	677.632	305.267	322.563	96.4163	80.5654	115.12	435.154	97.3673	2.15969	1.75526e-08	Pde1c	protein_coding	phosphodiesterase 1C [Source:MGI Symbol;Acc:MGI:108413]
ENSMUSG00000012519	683.783	426.578	446.325	148.333	156.095	197.491	518.895	167.306	1.63305	1.82794e-08	Mlkl	protein_coding	mixed lineage kinase domain-like [Source:MGI Symbol;Acc:MGI:1921818]
ENSMUSG00000066800	589.468	698.036	634.405	267.926	317.226	289.786	640.637	291.646	1.13571	1.9201e-08	Rnasel	protein_coding	ribonuclease L (2', 5'-oligoisoadenylate synthetase-dependent) [Source:MGI Symbol;Acc:MGI:1098272]
ENSMUSG00000030208	3709.04	3354.95	3315.28	1901.44	1601.24	1702.99	3459.76	1735.22	0.995442	1.97566e-08	Emp1	protein_coding	epithelial membrane protein 1 [Source:MGI Symbol;Acc:MGI:107941]
ENSMUSG00000060183	151.724	44.7459	36.0568	0	0	1.98483	77.5089	0.661611	6.89294	2.34182e-08	Cxcl11	polymorphic_pseudogene	chemokine (C-X-C motif) ligand 11 [Source:MGI Symbol;Acc:MGI:1860203]
ENSMUSG00000078607	105.592	72.5878	81.8588	13.9062	10.0707	22.8256	86.6794	15.6008	2.47408	2.36998e-08	1810010H24Rik	protein_coding	RIKEN cDNA 1810010H24 gene [Source:MGI Symbol;Acc:MGI:1916316]
ENSMUSG00000037321	381.36	991.37	889.727	183.562	172.208	184.589	754.153	180.12	2.06597	2.84954e-08	Tap1	protein_coding	transporter 1, ATP-binding cassette, sub-family B (MDR/TAP) [Source:MGI Symbol;Acc:MGI:98483]
ENSMUSG00000022894	3231.31	1641.68	1602.09	635.976	629.417	611.329	2158.36	625.574	1.78661	2.98287e-08	Adamts5	protein_coding	a disintegrin-like and metallopeptidase (reprolysin type) with thrombospondin type 1 motif, 5 (aggrecanase-2) [Source:MGI Symbol;Acc:MGI:1346321]
ENSMUSG00000067201	19.4781	20.8814	19.4902	92.7079	77.5442	74.4312	19.9499	81.5611	-2.03217	3.56581e-08	H2-M9	protein_coding	histocompatibility 2, M region locus 9 [Source:MGI Symbol;Acc:MGI:1276570]
ENSMUSG00000070034	51.2581	89.4918	87.7058	11.125	10.0707	16.8711	76.1519	12.6889	2.58699	3.60244e-08	Sp110	protein_coding	Sp110 nuclear body protein [Source:MGI Symbol;Acc:MGI:1923364]
ENSMUSG00000050822	33.8304	69.6047	41.9039	175.218	191.343	175.658	48.4463	180.739	-1.89866	3.99033e-08	Slc29a4	protein_coding	solute carrier family 29 (nucleoside transporters), member 4 [Source:MGI Symbol;Acc:MGI:2385330]
ENSMUSG00000043592	110.718	190.916	194.902	525.654	545.83	442.618	165.512	504.701	-1.6079	4.06871e-08	Unc5cl	protein_coding	unc-5 family C-terminal like [Source:MGI Symbol;Acc:MGI:1923839]
ENSMUSG00000017607	141.472	135.232	129.61	51.9164	40.2827	40.6891	135.438	44.2961	1.61026	4.10485e-08	Tns4	protein_coding	tensin 4 [Source:MGI Symbol;Acc:MGI:2144377]
ENSMUSG00000018830	323.951	246.6	287.48	590.55	776.449	692.707	286.01	686.568	-1.2633	4.14439e-08	Myh11	protein_coding	myosin, heavy polypeptide 11, smooth muscle [Source:MGI Symbol;Acc:MGI:102643]
ENSMUSG00000078566	2239.98	1751.06	1520.23	839.934	721.06	750.267	1837.09	770.42	1.25352	4.37315e-08	Bnip3	protein_coding	BCL2/adenovirus E1B interacting protein 3 [Source:MGI Symbol;Acc:MGI:109326]
ENSMUSG00000078349	32.8052	72.5878	74.0627	2.78124	3.0212	8.93175	59.8186	4.9114	3.61271	4.47454e-08	AW011738	protein_coding	expressed sequence AW011738 [Source:MGI Symbol;Acc:MGI:2140540]
ENSMUSG00000089774	7142.31	3162.04	3220.75	1186.66	1040.3	1273.27	4508.37	1166.74	1.95008	4.59368e-08	Slc5a3	protein_coding	solute carrier family 5 (inositol transporters), member 3 [Source:MGI Symbol;Acc:MGI:1858226]
ENSMUSG00000078920	334.203	332.114	392.727	111.25	141.996	158.787	353.015	137.344	1.36302	4.92693e-08	Ifi47	protein_coding	interferon gamma inducible protein 47 [Source:MGI Symbol;Acc:MGI:99448]
ENSMUSG00000030268	6963.93	4983.7	4961.23	2407.63	2287.05	2609.06	5636.28	2434.58	1.21105	5.03094e-08	Bcat1	protein_coding	branched chain aminotransferase 1, cytosolic [Source:MGI Symbol;Acc:MGI:104861]
ENSMUSG00000020173	4335.41	3035.76	3227.57	1490.74	1473.34	1642.45	3532.92	1535.51	1.20212	5.06681e-08	Cobl	protein_coding	cordon-bleu WH2 repeat [Source:MGI Symbol;Acc:MGI:105056]
ENSMUSG00000095649	112.768	51.7064	46.7764	10.1979	8.05654	5.9545	70.4169	8.06964	3.12083	5.30537e-08	Gm8979	unprocessed_pseudogene	predicted gene 8979 [Source:MGI Symbol;Acc:MGI:3703149]
ENSMUSG00000023043	21054.8	23939.1	22445.9	40987.1	40688.5	40102.6	22479.9	40592.7	-0.852584	5.55572e-08	Krt18	protein_coding	keratin 18 [Source:MGI Symbol;Acc:MGI:96692]
ENSMUSG00000031375	784.249	950.602	1269.79	2325.12	2790.58	2536.62	1001.55	2550.77	-1.34855	5.71077e-08	Bgn	protein_coding	biglycan [Source:MGI Symbol;Acc:MGI:88158]
ENSMUSG00000016262	393.662	525.019	615.89	1162.56	1394.79	1266.32	511.524	1274.56	-1.31682	6.26405e-08	Sertad4	protein_coding	SERTA domain containing 4 [Source:MGI Symbol;Acc:MGI:2443496]
ENSMUSG00000026094	317.8	229.696	244.602	635.976	600.212	597.435	264.033	611.208	-1.21139	6.32209e-08	Stk17b	protein_coding	serine/threonine kinase 17b (apoptosis-inducing) [Source:MGI Symbol;Acc:MGI:2138162]
ENSMUSG00000053216	73.8117	61.6499	76.0117	17.6145	16.1131	13.8938	70.4911	15.8738	2.14925	6.57073e-08	Btn2a2	protein_coding	butyrophilin, subfamily 2, member A2 [Source:MGI Symbol;Acc:MGI:3606486]
ENSMUSG00000032500	243.989	390.781	348.874	108.468	70.4947	117.105	327.881	98.6894	1.73173	6.94177e-08	Dclk3	protein_coding	doublecortin-like kinase 3 [Source:MGI Symbol;Acc:MGI:3039580]
ENSMUSG00000030560	2552.65	1896.23	1949.99	945.621	909.381	1040.05	2132.96	965.018	1.14418	7.3882e-08	Ctsc	protein_coding	cathepsin C [Source:MGI Symbol;Acc:MGI:109553]
ENSMUSG00000090124	104.567	98.441	144.227	34.3019	19.1343	30.7649	115.745	28.067	2.04155	7.88536e-08	Ugt1a7c	protein_coding	UDP glucuronosyltransferase 1 family, polypeptide A7C [Source:MGI Symbol;Acc:MGI:3032636]
ENSMUSG00000046318	569.99	514.081	533.057	1004.03	1152.08	1027.15	539.043	1061.09	-0.977053	8.00494e-08	Ccbe1	protein_coding	collagen and calcium binding EGF domains 1 [Source:MGI Symbol;Acc:MGI:2445053]
ENSMUSG00000027858	54.3336	50.712	62.3686	159.458	148.039	152.832	55.8047	153.443	-1.45898	8.17304e-08	Tspan2	protein_coding	tetraspanin 2 [Source:MGI Symbol;Acc:MGI:1917997]
ENSMUSG00000032172	111.743	202.848	241.678	592.404	641.502	581.556	185.423	605.154	-1.70583	8.45939e-08	Olfm2	protein_coding	olfactomedin 2 [Source:MGI Symbol;Acc:MGI:3045350]
ENSMUSG00000095026	26.6542	61.6499	63.3431	5.56248	3.0212	4.96208	50.5491	4.51525	3.48041	8.78074e-08	Gm3336	protein_coding	predicted gene 3336 [Source:MGI Symbol;Acc:MGI:3781514]
ENSMUSG00000050071	250.14	410.668	350.823	943.767	804.646	861.417	337.21	869.944	-1.36709	8.85432e-08	Bex1	protein_coding	brain expressed X-linked 1 [Source:MGI Symbol;Acc:MGI:1328321]
ENSMUSG00000027951	1746.88	2018.54	2052.32	938.204	943.622	1065.86	1939.24	982.56	0.980967	9.20852e-08	Adar	protein_coding	adenosine deaminase, RNA-specific [Source:MGI Symbol;Acc:MGI:1889575]
ENSMUSG00000049382	40977.8	46201.6	44448.3	77980.4	79422.3	76994.6	43875.9	78132.4	-0.832491	9.48919e-08	Krt8	protein_coding	keratin 8 [Source:MGI Symbol;Acc:MGI:96705]
ENSMUSG00000030747	3262.07	6067.54	5489.41	1796.68	1551.89	1851.85	4939.67	1733.47	1.51075	9.66695e-08	Dgat2	protein_coding	diacylglycerol O-acyltransferase 2 [Source:MGI Symbol;Acc:MGI:1915050]
ENSMUSG00000000320	93.2898	118.328	98.4254	234.551	315.212	261.998	103.348	270.587	-1.38797	1.00889e-07	Alox12	protein_coding	arachidonate 12-lipoxygenase [Source:MGI Symbol;Acc:MGI:87998]
ENSMUSG00000020130	3243.61	1715.26	1659.59	709.216	594.169	738.358	2206.15	680.581	1.69659	1.0692e-07	Tbc1d15	protein_coding	TBC1 domain family, member 15 [Source:MGI Symbol;Acc:MGI:1913937]
ENSMUSG00000045318	30.7549	37.7854	22.4137	111.25	110.777	101.226	30.318	107.751	-1.83048	1.08593e-07	Adra2c	protein_coding	adrenergic receptor, alpha 2c [Source:MGI Symbol;Acc:MGI:87936]
ENSMUSG00000109446	260.391	503.143	581.782	115.885	79.5583	138.938	448.439	111.461	2.0083	1.19543e-07	Gm9195	protein_coding	predicted gene 9195 [Source:MGI Symbol;Acc:MGI:3779838]
ENSMUSG00000034159	374.184	638.375	637.329	1506.5	1611.31	1372.51	549.963	1496.77	-1.44424	1.20778e-07	2310007B03Rik	protein_coding	RIKEN cDNA 2310007B03 gene [Source:MGI Symbol;Acc:MGI:1919124]
ENSMUSG00000020572	1852.47	1234.99	1152.84	575.716	536.767	554.761	1413.43	555.748	1.34655	1.32535e-07	Nampt	protein_coding	nicotinamide phosphoribosyltransferase [Source:MGI Symbol;Acc:MGI:1929865]
ENSMUSG00000028064	107.642	184.95	165.667	42.6457	42.2968	48.6284	152.753	44.5236	1.77925	1.51096e-07	Sema4a	protein_coding	sema domain, immunoglobulin domain (Ig), transmembrane domain (TM) and short cytoplasmic domain, (semaphorin) 4A [Source:MGI Symbol;Acc:MGI:107560]
ENSMUSG00000032718	353.681	304.272	305.021	136.281	121.855	154.817	320.992	137.651	1.22127	1.56329e-07	Mansc1	protein_coding	MANSC domain containing 1 [Source:MGI Symbol;Acc:MGI:1914979]
ENSMUSG00000020846	291.146	299.3	258.245	580.352	567.986	554.761	282.897	567.699	-1.00506	1.56933e-07	Rflnb	protein_coding	refilin B [Source:MGI Symbol;Acc:MGI:1923816]
ENSMUSG00000030203	5190.4	3394.72	3447.81	1614.05	1643.53	1738.71	4010.98	1665.43	1.26804	1.68079e-07	Dusp16	protein_coding	dual specificity phosphatase 16 [Source:MGI Symbol;Acc:MGI:1917936]
ENSMUSG00000014599	397.763	664.228	696.774	1586.23	1655.62	1466.79	586.255	1569.55	-1.42054	1.73187e-07	Csf1	protein_coding	colony stimulating factor 1 (macrophage) [Source:MGI Symbol;Acc:MGI:1339753]
ENSMUSG00000026833	2245.11	1811.71	1905.17	1028.13	905.353	1035.09	1987.33	989.525	1.00591	1.76822e-07	Olfm1	protein_coding	olfactomedin 1 [Source:MGI Symbol;Acc:MGI:1860437]
ENSMUSG00000054843	11169.1	6378.78	6766.02	3014.86	2752.31	3174.74	8104.65	2980.64	1.44311	1.80519e-07	Atrnl1	protein_coding	attractin like 1 [Source:MGI Symbol;Acc:MGI:2147749]
ENSMUSG00000032135	217.334	317.199	268.965	591.477	690.848	603.389	267.833	628.571	-1.23038	1.82932e-07	Mcam	protein_coding	melanoma cell adhesion molecule [Source:MGI Symbol;Acc:MGI:1933966]
ENSMUSG00000026365	1185.09	924.749	978.407	400.498	499.505	500.178	1029.41	466.727	1.1414	1.89748e-07	Cfh	protein_coding	complement component factor h [Source:MGI Symbol;Acc:MGI:88385]
ENSMUSG00000052397	6056.66	7020.14	6652.97	3618.39	3446.18	3757.29	6576.59	3607.29	0.866429	2.04982e-07	Ezr	protein_coding	ezrin [Source:MGI Symbol;Acc:MGI:98931]
ENSMUSG00000027107	3765.42	3160.06	3340.62	1835.62	1809.7	1891.55	3422.03	1845.62	0.890724	2.16293e-07	Chrna1	protein_coding	cholinergic receptor, nicotinic, alpha polypeptide 1 (muscle) [Source:MGI Symbol;Acc:MGI:87885]
ENSMUSG00000025946	47.1575	26.8475	47.7509	2.78124	4.02827	4.96208	40.5853	3.92386	3.37635	2.19778e-07	Pth2r	protein_coding	parathyroid hormone 2 receptor [Source:MGI Symbol;Acc:MGI:2180917]
ENSMUSG00000034438	108.667	79.5483	86.7313	25.9582	18.1272	27.7877	91.6489	23.9577	1.93365	2.27264e-07	Gbp8	protein_coding	guanylate-binding protein 8 [Source:MGI Symbol;Acc:MGI:1923324]
ENSMUSG00000028780	9001.95	5051.32	5181.47	2294.52	1967.81	2493.94	6411.58	2252.09	1.50938	2.40549e-07	Sema3c	protein_coding	sema domain, immunoglobulin domain (Ig), short basic domain, secreted, (semaphorin) 3C [Source:MGI Symbol;Acc:MGI:107557]
ENSMUSG00000105476	331.128	113.356	168.59	49.1352	28.1979	16.8711	204.358	31.4014	2.69911	2.49975e-07	Gm35439	lincRNA	predicted gene, 35439 [Source:MGI Symbol;Acc:MGI:5594598]
ENSMUSG00000014077	4843.89	4476.58	4745.86	2687.6	2574.06	2760.9	4688.78	2674.19	0.810097	2.52607e-07	Chp1	protein_coding	calcineurin-like EF hand protein 1 [Source:MGI Symbol;Acc:MGI:1927185]
ENSMUSG00000050578	671.481	576.725	547.674	1168.12	1178.27	1134.33	598.627	1160.24	-0.95487	2.85952e-07	Mmp13	protein_coding	matrix metallopeptidase 13 [Source:MGI Symbol;Acc:MGI:1340026]
ENSMUSG00000068874	154.8	400.724	361.543	67.6768	60.424	87.3326	305.689	71.8112	2.09012	2.96622e-07	Selenbp1	protein_coding	selenium binding protein 1 [Source:MGI Symbol;Acc:MGI:96825]
ENSMUSG00000035042	25.6291	61.6499	58.4706	4.6354	1.00707	5.9545	48.5832	3.86565	3.6463	3.17244e-07	Ccl5	protein_coding	chemokine (C-C motif) ligand 5 [Source:MGI Symbol;Acc:MGI:98262]
ENSMUSG00000031827	1126.65	1890.27	1848.64	3990.15	4328.37	3885.31	1621.85	4067.94	-1.32658	3.5281e-07	Cotl1	protein_coding	coactosin-like 1 (Dictyostelium) [Source:MGI Symbol;Acc:MGI:1919292]
ENSMUSG00000020357	1941.66	2371.53	2581.47	1083.76	1140	1190.9	2298.22	1138.22	1.01384	3.5794e-07	Flt4	protein_coding	FMS-like tyrosine kinase 4 [Source:MGI Symbol;Acc:MGI:95561]
ENSMUSG00000025791	1885.27	1684.43	1565.06	945.621	904.346	842.562	1711.59	897.51	0.931207	3.77582e-07	Pgm2	protein_coding	phosphoglucomutase 2 [Source:MGI Symbol;Acc:MGI:97565]
ENSMUSG00000020774	551.537	324.159	310.868	141.843	122.862	132.984	395.522	132.563	1.5765	3.92652e-07	Aspa	protein_coding	aspartoacylase [Source:MGI Symbol;Acc:MGI:87914]
ENSMUSG00000078657	289.096	348.024	301.123	625.779	607.261	623.237	312.748	618.759	-0.984322	4.04704e-07	Crnn	protein_coding	cornulin [Source:MGI Symbol;Acc:MGI:2685861]
ENSMUSG00000061259	3875.11	1651.62	1840.85	733.32	646.537	738.358	2455.86	706.072	1.79826	4.25658e-07	Tmprss11d	protein_coding	transmembrane protease, serine 11d [Source:MGI Symbol;Acc:MGI:2385221]
ENSMUSG00000024270	5050.98	3589.62	3633.94	1857.87	1820.78	2000.71	4091.51	1893.12	1.11184	4.53948e-07	Slc39a6	protein_coding	solute carrier family 39 (metal ion transporter), member 6 [Source:MGI Symbol;Acc:MGI:2147279]
ENSMUSG00000090942	118.919	23.8645	18.5157	0	0	0.992416	53.7663	0.330805	7.26532	4.97967e-07	F830016B08Rik	protein_coding	RIKEN cDNA F830016B08 gene [Source:MGI Symbol;Acc:MGI:3588218]
ENSMUSG00000031548	43.0568	46.7346	45.8019	10.1979	5.03533	5.9545	45.1978	7.06257	2.66942	5.00889e-07	Sfrp1	protein_coding	secreted frizzled-related protein 1 [Source:MGI Symbol;Acc:MGI:892014]
ENSMUSG00000028751	70.7362	128.272	77.9607	19.4687	18.1272	25.8028	92.3228	21.1329	2.12787	5.02385e-07	Pla2g2e	protein_coding	phospholipase A2, group IIE [Source:MGI Symbol;Acc:MGI:1349660]
ENSMUSG00000025888	392.637	236.656	227.061	88.9996	76.5371	107.181	285.451	90.9059	1.65038	5.14861e-07	Casp1	protein_coding	caspase 1 [Source:MGI Symbol;Acc:MGI:96544]
ENSMUSG00000018387	66.6356	106.396	79.9098	213.228	246.731	218.332	84.3137	226.097	-1.42241	5.26499e-07	Shroom1	protein_coding	shroom family member 1 [Source:MGI Symbol;Acc:MGI:1919024]
ENSMUSG00000023367	2003.17	1975.78	1929.53	1110.64	1053.39	1178	1969.49	1114.01	0.822036	5.30849e-07	Tmem176a	protein_coding	transmembrane protein 176A [Source:MGI Symbol;Acc:MGI:1913308]
ENSMUSG00000078945	328.052	160.091	183.208	59.3331	53.3745	72.4464	223.784	61.718	1.85797	5.75214e-07	Naip2	protein_coding	NLR family, apoptosis inhibitory protein 2 [Source:MGI Symbol;Acc:MGI:1298226]
ENSMUSG00000020057	349.58	281.402	305.996	114.031	134.947	151.84	312.326	133.606	1.22569	5.78844e-07	Dram1	protein_coding	DNA-damage regulated autophagy modulator 1 [Source:MGI Symbol;Acc:MGI:1918962]
ENSMUSG00000026536	297.297	230.69	222.188	90.8538	114.806	87.3326	250.058	97.664	1.35668	5.85576e-07	Ifi211	protein_coding	interferon activated gene 211 [Source:MGI Symbol;Acc:MGI:3041120]
ENSMUSG00000026003	5686.58	4040.06	3905.83	2043.28	1979.89	2189.27	4544.16	2070.82	1.13378	5.89479e-07	Acadl	protein_coding	acyl-Coenzyme A dehydrogenase, long-chain [Source:MGI Symbol;Acc:MGI:87866]
ENSMUSG00000038764	1753.03	1251.89	1297.07	648.956	635.459	708.585	1434	664.333	1.11	6.45476e-07	Ptpn3	protein_coding	protein tyrosine phosphatase, non-receptor type 3 [Source:MGI Symbol;Acc:MGI:105307]
ENSMUSG00000097289	52.2833	54.6894	36.0568	126.083	153.074	139.931	47.6765	139.696	-1.55154	6.57914e-07	2010300F17Rik	lincRNA	RIKEN cDNA 2010300F17 gene [Source:MGI Symbol;Acc:MGI:1917134]
ENSMUSG00000027022	0	7.95483	0.974509	49.1352	45.318	51.6057	2.97645	48.6863	-4.02759	6.68675e-07	Xirp2	protein_coding	xin actin-binding repeat containing 2 [Source:MGI Symbol;Acc:MGI:2685198]
ENSMUSG00000038578	509.506	530.985	539.878	288.322	254.788	277.877	526.79	273.662	0.944591	7.19281e-07	Susd1	protein_coding	sushi domain containing 1 [Source:MGI Symbol;Acc:MGI:3651543]
ENSMUSG00000047712	99.4408	82.5313	97.4509	198.395	229.611	223.294	93.141	217.1	-1.22064	7.19859e-07	Ust	protein_coding	uronyl-2-sulfotransferase [Source:MGI Symbol;Acc:MGI:2442406]
ENSMUSG00000013033	85.0885	136.226	108.171	251.239	311.184	293.755	109.828	285.392	-1.37691	7.33215e-07	Adgrl1	protein_coding	adhesion G protein-coupled receptor L1 [Source:MGI Symbol;Acc:MGI:1929461]
ENSMUSG00000032652	375.209	489.222	491.153	226.207	171.201	184.589	451.861	193.999	1.21931	7.33237e-07	Crebl2	protein_coding	cAMP responsive element binding protein-like 2 [Source:MGI Symbol;Acc:MGI:1889385]
ENSMUSG00000051177	88.164	63.6386	59.4451	4.6354	4.02827	17.8635	70.4159	8.84239	2.99718	7.4058e-07	Plcb1	protein_coding	phospholipase C, beta 1 [Source:MGI Symbol;Acc:MGI:97613]
ENSMUSG00000074272	9757.5	6697.96	8292.1	3716.66	3799.66	4233.65	8249.19	3916.66	1.07463	7.68315e-07	Ceacam1	protein_coding	carcinoembryonic antigen-related cell adhesion molecule 1 [Source:MGI Symbol;Acc:MGI:1347245]
ENSMUSG00000047237	49.2078	38.7798	24.3627	0	0	1.98483	37.4501	0.661611	5.84472	7.80415e-07	Fbxw21	protein_coding	F-box and WD-40 domain protein 21 [Source:MGI Symbol;Acc:MGI:2443323]
ENSMUSG00000054203	281.92	140.204	164.692	38.0103	53.3745	63.5146	195.605	51.6332	1.9226	7.89535e-07	Ifi205	protein_coding	interferon activated gene 205 [Source:MGI Symbol;Acc:MGI:101847]
ENSMUSG00000021728	770.922	365.922	442.427	173.364	169.187	164.741	526.424	169.097	1.63811	7.9483e-07	Emb	protein_coding	embigin [Source:MGI Symbol;Acc:MGI:95321]
ENSMUSG00000095457	383.411	104.407	106.222	22.2499	30.212	34.7346	198.013	29.0655	2.76888	8.22323e-07	Gm8989	unprocessed_pseudogene	predicted gene 8989 [Source:MGI Symbol;Acc:MGI:3704114]
ENSMUSG00000030168	3470.18	3632.37	3423.45	2047.92	1980.9	2131.71	3508.67	2053.51	0.772825	8.41126e-07	Adipor2	protein_coding	adiponectin receptor 2 [Source:MGI Symbol;Acc:MGI:93830]
ENSMUSG00000063651	22.5536	89.4918	76.0117	0.927079	6.0424	6.94691	62.6857	4.6388	3.76844	8.43399e-07	Cnfn	protein_coding	cornifelin [Source:MGI Symbol;Acc:MGI:1919633]
ENSMUSG00000021749	76.8872	94.4636	72.1137	23.177	26.1837	16.8711	81.1548	22.0773	1.87796	8.60515e-07	Oit1	protein_coding	oncoprotein induced transcript 1 [Source:MGI Symbol;Acc:MGI:1201784]
ENSMUSG00000041482	595.619	517.064	529.158	1004.03	978.869	1041.04	547.281	1007.98	-0.881244	8.61893e-07	Piezo2	protein_coding	piezo-type mechanosensitive ion channel component 2 [Source:MGI Symbol;Acc:MGI:1918781]
ENSMUSG00000031133	308.574	122.305	158.845	43.5727	50.3533	49.6208	196.575	47.849	2.03857	8.8456e-07	Arhgef6	protein_coding	Rac/Cdc42 guanine nucleotide exchange factor (GEF) 6 [Source:MGI Symbol;Acc:MGI:1920591]
ENSMUSG00000060985	403.914	441.493	455.096	216.01	172.208	223.294	433.501	203.837	1.08832	9.26633e-07	Tdrd5	protein_coding	tudor domain containing 5 [Source:MGI Symbol;Acc:MGI:2684949]
ENSMUSG00000091649	69.7111	27.8419	22.4137	0	2.01413	2.97725	39.9889	1.66379	4.60824	1.02085e-06	Phf11b	protein_coding	PHD finger protein 11B [Source:MGI Symbol;Acc:MGI:3645789]
ENSMUSG00000056380	222.46	92.4749	166.641	522.873	496.484	496.208	160.525	505.188	-1.65444	1.10395e-06	Gpr50	protein_coding	G-protein-coupled receptor 50 [Source:MGI Symbol;Acc:MGI:1333877]
ENSMUSG00000038855	354.706	528.996	507.719	1008.66	1143.02	971.576	463.807	1041.09	-1.16623	1.15227e-06	Itpkb	protein_coding	inositol 1,4,5-trisphosphate 3-kinase B [Source:MGI Symbol;Acc:MGI:109235]
ENSMUSG00000008136	1036.44	1264.82	1377.96	2362.2	2364.59	2350.04	1226.4	2358.94	-0.943604	1.25669e-06	Fhl2	protein_coding	four and a half LIM domains 2 [Source:MGI Symbol;Acc:MGI:1338762]
ENSMUSG00000047881	2049.3	1874.36	1826.23	1139.38	1019.15	1074.79	1916.63	1077.77	0.830386	1.29739e-06	Rell1	protein_coding	RELT-like 1 [Source:MGI Symbol;Acc:MGI:2140767]
ENSMUSG00000047730	1225.07	1927.06	1833.05	700.872	725.088	765.153	1661.73	730.371	1.18609	1.30117e-06	Fcgbp	protein_coding	Fc fragment of IgG binding protein [Source:MGI Symbol;Acc:MGI:2444336]
ENSMUSG00000054161	63.5601	86.5087	101.349	18.5416	27.1908	12.9014	83.8059	19.5446	2.10228	1.35398e-06	Fam83e	protein_coding	family with sequence similarity 83, member E [Source:MGI Symbol;Acc:MGI:1921063]
ENSMUSG00000035208	118.919	55.6838	69.1902	19.4687	6.0424	3.96967	81.2643	9.82691	3.03703	1.39167e-06	Slfn8	protein_coding	schlafen 8 [Source:MGI Symbol;Acc:MGI:2672859]
ENSMUSG00000021456	127.12	119.322	101.349	37.0832	47.3321	37.7118	115.931	40.709	1.51072	1.39291e-06	Fbp2	protein_coding	fructose bisphosphatase 2 [Source:MGI Symbol;Acc:MGI:95491]
ENSMUSG00000058427	215.284	504.137	520.388	129.791	101.714	118.098	413.27	116.534	1.8262	1.4597e-06	Cxcl2	protein_coding	chemokine (C-X-C motif) ligand 2 [Source:MGI Symbol;Acc:MGI:1340094]
ENSMUSG00000085498	334.203	158.102	191.978	78.8018	59.4169	56.5677	228.095	64.9288	1.81127	1.46155e-06	Gm14023	processed_transcript	predicted gene 14023 [Source:MGI Symbol;Acc:MGI:3650639]
ENSMUSG00000096727	68.6859	209.809	159.82	9.27079	33.2332	24.8104	146.105	22.4381	2.70724	1.47347e-06	Psmb9	protein_coding	proteasome (prosome, macropain) subunit, beta type 9 (large multifunctional peptidase 2) [Source:MGI Symbol;Acc:MGI:1346526]
ENSMUSG00000040613	2293.29	1400.05	1462.74	721.268	691.855	742.327	1718.69	718.483	1.2582	1.54095e-06	Apobec1	protein_coding	apolipoprotein B mRNA editing enzyme, catalytic polypeptide 1 [Source:MGI Symbol;Acc:MGI:103298]
ENSMUSG00000029086	5142.22	2934.34	2912.81	1335.92	1303.14	1548.17	3663.12	1395.75	1.39201	1.54288e-06	Prom1	protein_coding	prominin 1 [Source:MGI Symbol;Acc:MGI:1100886]
ENSMUSG00000032666	1021.06	504.137	591.527	248.457	232.632	253.066	705.575	244.719	1.52747	1.63215e-06	1700025G04Rik	protein_coding	RIKEN cDNA 1700025G04 gene [Source:MGI Symbol;Acc:MGI:1916649]
ENSMUSG00000027978	515.657	519.052	515.515	291.103	279.965	256.043	516.742	275.704	0.906101	1.7879e-06	Prss12	protein_coding	protease, serine 12 neurotrypsin (motopsin) [Source:MGI Symbol;Acc:MGI:1100881]
ENSMUSG00000039697	1453.68	713.946	802.996	344.874	310.177	366.202	990.207	340.417	1.54027	1.82769e-06	Ncoa7	protein_coding	nuclear receptor coactivator 7 [Source:MGI Symbol;Acc:MGI:2444847]
ENSMUSG00000022197	474.65	452.431	455.096	250.311	246.731	246.119	460.726	247.721	0.895089	1.90901e-06	Pdzd2	protein_coding	PDZ domain containing 2 [Source:MGI Symbol;Acc:MGI:1922394]
ENSMUSG00000085747	6.15098	1.98871	3.89804	31.5207	41.2897	31.7573	4.01257	34.8559	-3.12298	1.9745e-06	Slc13a2os	antisense	solute carrier family 13 (sodium-dependent dicarboxylate transporter), member 2, opposite strand [Source:MGI Symbol;Acc:MGI:3649278]
ENSMUSG00000024331	2599.81	1651.62	1640.1	755.57	729.116	932.871	1963.84	805.853	1.28506	1.97946e-06	Dsc2	protein_coding	desmocollin 2 [Source:MGI Symbol;Acc:MGI:103221]
ENSMUSG00000022057	112.768	45.7403	60.4196	12.052	15.106	13.8938	72.9759	13.684	2.41562	2.04661e-06	Adamdec1	protein_coding	ADAM-like, decysin 1 [Source:MGI Symbol;Acc:MGI:1917650]
ENSMUSG00000084834	71.7614	47.729	51.649	9.27079	11.0777	15.8787	57.0464	12.0757	2.24233	2.07733e-06	4930565N06Rik	antisense	RIKEN cDNA 4930565N06 gene [Source:MGI Symbol;Acc:MGI:1915556]
ENSMUSG00000068220	1818.64	2686.74	3004.41	5431.76	6289.13	5445.39	2503.26	5722.09	-1.19267	2.09559e-06	Lgals1	protein_coding	lectin, galactose binding, soluble 1 [Source:MGI Symbol;Acc:MGI:96777]
ENSMUSG00000039982	599.72	451.436	417.09	1013.3	1079.58	981.5	489.415	1024.79	-1.06644	2.25235e-06	Dtx4	protein_coding	deltex 4, E3 ubiquitin ligase [Source:MGI Symbol;Acc:MGI:2672905]
ENSMUSG00000042272	4084.25	3236.62	3228.55	1865.28	1871.13	1916.36	3516.47	1884.26	0.900104	2.25666e-06	Sestd1	protein_coding	SEC14 and spectrin domains 1 [Source:MGI Symbol;Acc:MGI:1916262]
ENSMUSG00000036019	748.369	430.555	431.708	190.051	169.187	223.294	536.877	194.177	1.46699	2.30857e-06	Tmtc2	protein_coding	transmembrane and tetratricopeptide repeat containing 2 [Source:MGI Symbol;Acc:MGI:1914057]
ENSMUSG00000056632	280.895	152.136	150.074	61.1872	60.424	60.5374	194.368	60.7162	1.67806	2.32585e-06	Dsg3	protein_coding	desmoglein 3 [Source:MGI Symbol;Acc:MGI:99499]
ENSMUSG00000046805	135.321	103.413	105.247	32.4478	46.3251	23.818	114.66	34.197	1.74619	2.43617e-06	Mpeg1	protein_coding	macrophage expressed gene 1 [Source:MGI Symbol;Acc:MGI:1333743]
ENSMUSG00000031364	104.567	41.7628	61.3941	12.052	4.02827	13.8938	69.2412	9.99138	2.78866	2.4853e-06	Grpr	protein_coding	gastrin releasing peptide receptor [Source:MGI Symbol;Acc:MGI:95836]
ENSMUSG00000090588	34.8555	57.6725	58.4706	11.125	10.0707	6.94691	50.3329	9.38085	2.42205	2.53139e-06	Gm9573	protein_coding	predicted gene 9573 [Source:MGI Symbol;Acc:MGI:3779983]
ENSMUSG00000019987	1819.66	2161.72	2114.68	1131.04	1183.3	1107.54	2032.02	1140.63	0.833155	2.56989e-06	Arg1	protein_coding	arginase, liver [Source:MGI Symbol;Acc:MGI:88070]
ENSMUSG00000046447	545.386	734.827	656.819	1230.23	1317.24	1217.69	645.678	1255.06	-0.958716	2.58955e-06	Camk2n1	protein_coding	calcium/calmodulin-dependent protein kinase II inhibitor 1 [Source:MGI Symbol;Acc:MGI:1913509]
ENSMUSG00000061132	2138.49	1565.11	1716.11	927.079	867.085	955.697	1806.57	916.62	0.978775	2.61555e-06	Blnk	protein_coding	B cell linker [Source:MGI Symbol;Acc:MGI:96878]
ENSMUSG00000024910	54.3336	93.4692	79.9098	197.468	217.526	188.559	75.9042	201.184	-1.40527	2.65011e-06	Ctsw	protein_coding	cathepsin W [Source:MGI Symbol;Acc:MGI:1338045]
ENSMUSG00000020525	1395.25	1040.09	927.733	527.508	507.562	535.905	1121.02	523.658	1.09798	2.65314e-06	Ppm1d	protein_coding	protein phosphatase 1D magnesium-dependent, delta isoform [Source:MGI Symbol;Acc:MGI:1858214]
ENSMUSG00000028222	51.2581	29.8306	38.9804	6.48956	3.0212	0	40.023	3.17025	3.63952	2.65929e-06	Calb1	protein_coding	calbindin 1 [Source:MGI Symbol;Acc:MGI:88248]
ENSMUSG00000030022	844.734	499.165	551.572	217.864	251.767	277.877	631.824	249.169	1.3425	2.67756e-06	Adamts9	protein_coding	a disintegrin-like and metallopeptidase (reprolysin type) with thrombospondin type 1 motif, 9 [Source:MGI Symbol;Acc:MGI:1916320]
ENSMUSG00000009356	118.919	109.379	111.094	30.5936	10.0707	35.727	113.131	25.4638	2.14892	2.79922e-06	Lpo	protein_coding	lactoperoxidase [Source:MGI Symbol;Acc:MGI:1923363]
ENSMUSG00000020875	291.146	261.515	256.296	483.008	526.696	509.11	269.652	506.271	-0.908898	2.92049e-06	Hoxb9	protein_coding	homeobox B9 [Source:MGI Symbol;Acc:MGI:96190]
ENSMUSG00000025203	10069.1	11862.6	12801.2	6387.58	6153.18	6656.14	11577.6	6398.96	0.85544	3.01508e-06	Scd2	protein_coding	stearoyl-Coenzyme A desaturase 2 [Source:MGI Symbol;Acc:MGI:98240]
ENSMUSG00000068078	36.9059	25.8532	18.5157	0	1.00707	0	27.0916	0.335689	6.2764	3.20703e-06	2310034C09Rik	protein_coding	RIKEN cDNA 2310034C09 gene [Source:MGI Symbol;Acc:MGI:2152338]
ENSMUSG00000020399	25.6291	37.7854	34.1078	88.9996	110.777	94.2796	32.5074	98.0188	-1.5906	3.21975e-06	Havcr2	protein_coding	hepatitis A virus cellular receptor 2 [Source:MGI Symbol;Acc:MGI:2159682]
ENSMUSG00000019978	2302.52	2493.84	2486.95	3960.48	4265.94	3972.64	2427.77	4066.35	-0.744068	3.26591e-06	Epb41l2	protein_coding	erythrocyte membrane protein band 4.1 like 2 [Source:MGI Symbol;Acc:MGI:103009]
ENSMUSG00000035861	176.328	72.5878	96.4764	30.5936	22.1555	28.7801	115.131	27.1764	2.081	3.4017e-06	Tmprss11b	protein_coding	transmembrane protease, serine 11B [Source:MGI Symbol;Acc:MGI:2442893]
ENSMUSG00000051236	882.665	630.42	596.4	1521.34	1460.25	1446.94	703.162	1476.18	-1.07015	3.45202e-06	Msrb3	protein_coding	methionine sulfoxide reductase B3 [Source:MGI Symbol;Acc:MGI:2443538]
ENSMUSG00000032596	444.921	892.929	854.645	240.114	244.717	294.748	730.831	259.86	1.49205	3.49633e-06	Uba7	protein_coding	ubiquitin-like modifier activating enzyme 7 [Source:MGI Symbol;Acc:MGI:1349462]
ENSMUSG00000044294	3.07549	2.98306	2.92353	28.7395	23.1625	36.7194	2.99403	29.5405	-3.30304	3.66831e-06	Krt84	protein_coding	keratin 84 [Source:MGI Symbol;Acc:MGI:96700]
ENSMUSG00000017652	111.743	223.73	209.519	497.842	513.604	464.451	181.664	491.966	-1.43674	3.85184e-06	Cd40	protein_coding	CD40 antigen [Source:MGI Symbol;Acc:MGI:88336]
ENSMUSG00000092341	62675.4	33758.3	25300.2	15380.2	11845.1	11892.1	40578	13039.2	1.63784	4.13776e-06	Malat1	lincRNA	metastasis associated lung adenocarcinoma transcript 1 (non-coding RNA) [Source:MGI Symbol;Acc:MGI:1919539]
ENSMUSG00000024338	360.857	753.72	710.417	216.937	180.265	231.233	608.331	209.478	1.53809	4.15086e-06	Psmb8	protein_coding	proteasome (prosome, macropain) subunit, beta type 8 (large multifunctional peptidase 7) [Source:MGI Symbol;Acc:MGI:1346527]
ENSMUSG00000030849	207.083	211.797	217.316	96.4163	68.4806	103.211	212.065	89.3694	1.24589	4.24694e-06	Fgfr2	protein_coding	fibroblast growth factor receptor 2 [Source:MGI Symbol;Acc:MGI:95523]
ENSMUSG00000054958	27.6794	33.808	26.3117	3.70832	2.01413	3.96967	29.2664	3.23071	3.17459	4.50383e-06	Nt5c1a	protein_coding	5'-nucleotidase, cytosolic IA [Source:MGI Symbol;Acc:MGI:2155700]
ENSMUSG00000062070	18686.7	17483.7	16661.2	10870	10738.4	10625.8	17610.5	10744.7	0.712803	4.56016e-06	Pgk1	protein_coding	phosphoglycerate kinase 1 [Source:MGI Symbol;Acc:MGI:97555]
ENSMUSG00000024079	4407.17	2106.04	2072.78	958.6	1029.22	952.72	2862	980.181	1.54587	4.56383e-06	Eif2ak2	protein_coding	eukaryotic translation initiation factor 2-alpha kinase 2 [Source:MGI Symbol;Acc:MGI:1353449]
ENSMUSG00000006494	1083.6	816.364	799.098	436.654	463.251	450.557	899.686	450.154	0.998941	4.68815e-06	Pdk1	protein_coding	pyruvate dehydrogenase kinase, isoenzyme 1 [Source:MGI Symbol;Acc:MGI:1926119]
ENSMUSG00000024087	623.299	413.651	429.759	206.739	193.357	235.203	488.903	211.766	1.20687	4.72373e-06	Cyp1b1	protein_coding	cytochrome P450, family 1, subfamily b, polypeptide 1 [Source:MGI Symbol;Acc:MGI:88590]
ENSMUSG00000030494	1330.66	1824.64	1786.28	845.496	802.632	868.364	1647.19	838.831	0.973604	4.76903e-06	Rhpn2	protein_coding	rhophilin, Rho GTPase binding protein 2 [Source:MGI Symbol;Acc:MGI:1289234]
ENSMUSG00000072621	457.223	171.029	192.953	68.6039	72.5088	72.4464	273.735	71.1864	1.94287	4.93971e-06	Slfn10-ps	transcribed_unprocessed_pseudogene	schlafen 10, pseudogene [Source:MGI Symbol;Acc:MGI:3512288]
ENSMUSG00000022332	294.222	292.34	251.423	545.123	535.76	492.239	279.328	524.374	-0.90892	5.17747e-06	Khdrbs3	protein_coding	KH domain containing, RNA binding, signal transduction associated 3 [Source:MGI Symbol;Acc:MGI:1313312]
ENSMUSG00000043165	636.626	5106	3534.54	546.977	410.883	553.768	3092.39	503.876	2.61756	5.28161e-06	Lor	protein_coding	loricrin [Source:MGI Symbol;Acc:MGI:96816]
ENSMUSG00000058056	4184.71	3952.55	4091.96	6345.86	6729.22	6768.28	4076.41	6614.45	-0.698315	5.46983e-06	Palld	protein_coding	palladin, cytoskeletal associated protein [Source:MGI Symbol;Acc:MGI:1919583]
ENSMUSG00000073399	88.164	85.5144	75.0372	27.8124	27.1908	30.7649	82.9052	28.5894	1.53587	5.65618e-06	Trim40	protein_coding	tripartite motif-containing 40 [Source:MGI Symbol;Acc:MGI:2684881]
ENSMUSG00000021939	10973.3	11466.9	11172.7	7110.7	7069.61	6914.17	11204.3	7031.49	0.672152	5.90578e-06	Ctsb	protein_coding	cathepsin B [Source:MGI Symbol;Acc:MGI:88561]
ENSMUSG00000037416	13713.6	5403.32	5679.44	2474.37	2350.49	2690.44	8265.45	2505.1	1.72221	6.05345e-06	Dmxl1	protein_coding	Dmx-like 1 [Source:MGI Symbol;Acc:MGI:2443926]
ENSMUSG00000038677	124.045	230.69	243.627	484.863	584.099	515.064	199.454	528.008	-1.40387	6.41744e-06	Scube3	protein_coding	signal peptide, CUB domain, EGF-like 3 [Source:MGI Symbol;Acc:MGI:3045253]
ENSMUSG00000021180	334.203	174.012	191.004	69.531	70.4947	91.3023	233.073	77.1093	1.59574	6.48712e-06	Rps6ka5	protein_coding	ribosomal protein S6 kinase, polypeptide 5 [Source:MGI Symbol;Acc:MGI:1920336]
ENSMUSG00000028364	8477.07	8968.07	9998.46	14681.2	16266.1	15812.2	9147.87	15586.5	-0.768774	6.48945e-06	Tnc	protein_coding	tenascin C [Source:MGI Symbol;Acc:MGI:101922]
ENSMUSG00000004665	3784.9	5894.53	6067.29	10996.1	12025.4	10983.1	5248.91	11334.8	-1.11065	6.64426e-06	Cnn2	protein_coding	calponin 2 [Source:MGI Symbol;Acc:MGI:105093]
ENSMUSG00000039853	205.033	385.809	340.104	117.739	125.883	101.226	310.315	114.95	1.43299	6.69685e-06	Trim14	protein_coding	tripartite motif-containing 14 [Source:MGI Symbol;Acc:MGI:1921985]
ENSMUSG00000028519	76.8872	36.7911	29.2353	8.34371	5.03533	6.94691	47.6378	6.77532	2.80859	6.81771e-06	Dab1	protein_coding	disabled 1 [Source:MGI Symbol;Acc:MGI:108554]
ENSMUSG00000032224	141.472	82.5313	103.298	38.0103	32.2261	36.7194	109.101	35.6519	1.61231	7.26417e-06	Fam81a	protein_coding	family with sequence similarity 81, member A [Source:MGI Symbol;Acc:MGI:1924136]
ENSMUSG00000051335	795.526	726.872	683.131	367.123	423.975	416.815	735.176	402.638	0.868795	7.26651e-06	Gfod1	protein_coding	glucose-fructose oxidoreductase domain containing 1 [Source:MGI Symbol;Acc:MGI:2145304]
ENSMUSG00000023961	678.658	422.6	351.798	209.52	158.11	165.734	484.352	177.788	1.44519	7.35279e-06	Enpp4	protein_coding	ectonucleotide pyrophosphatase/phosphodiesterase 4 [Source:MGI Symbol;Acc:MGI:2682634]
ENSMUSG00000090222	232.712	143.187	138.38	64.8956	47.3321	63.5146	171.426	58.5808	1.54769	7.38261e-06	Ifi203-ps	unprocessed_pseudogene	interferon activated gene 203, pseudogene [Source:MGI Symbol;Acc:MGI:3840117]
ENSMUSG00000034247	5863.93	7410.92	7139.25	3859.43	3830.88	3892.26	6804.7	3860.86	0.817625	7.51829e-06	Plekhm1	protein_coding	pleckstrin homology domain containing, family M (with RUN domain) member 1 [Source:MGI Symbol;Acc:MGI:2443207]
ENSMUSG00000037411	19404.3	25867.1	27884.6	45593.8	49770.3	46169.2	24385.3	47177.7	-0.952087	7.92438e-06	Serpine1	protein_coding	serine (or cysteine) peptidase inhibitor, clade E, member 1 [Source:MGI Symbol;Acc:MGI:97608]
ENSMUSG00000019960	1783.78	2209.45	2243.32	1107.86	950.671	1207.77	2078.85	1088.77	0.933093	8.25955e-06	Dusp6	protein_coding	dual specificity phosphatase 6 [Source:MGI Symbol;Acc:MGI:1914853]
ENSMUSG00000036899	96.3653	66.6217	68.2156	25.9582	21.1484	23.818	77.0675	23.6415	1.70276	8.43338e-06	Trpv5	protein_coding	transient receptor potential cation channel, subfamily V, member 5 [Source:MGI Symbol;Acc:MGI:2429764]
ENSMUSG00000039304	940.074	688.093	688.978	361.561	398.799	391.012	772.382	383.791	1.00899	8.66112e-06	Tnfsf10	protein_coding	tumor necrosis factor (ligand) superfamily, member 10 [Source:MGI Symbol;Acc:MGI:107414]
ENSMUSG00000032911	11.2768	54.6894	90.6294	271.634	365.565	277.877	52.1985	305.025	-2.54532	8.70962e-06	Cspg4	protein_coding	chondroitin sulfate proteoglycan 4 [Source:MGI Symbol;Acc:MGI:2153093]
ENSMUSG00000073411	14805.4	30370.5	28903.9	9793.67	9564.11	9653.23	24693.3	9670.34	1.35248	8.78183e-06	H2-D1	protein_coding	histocompatibility 2, D region locus 1 [Source:MGI Symbol;Acc:MGI:95896]
ENSMUSG00000035638	442.87	322.171	376.161	167.801	165.159	203.445	380.4	178.802	1.08917	8.86263e-06	Muc20	protein_coding	mucin 20 [Source:MGI Symbol;Acc:MGI:2385039]
ENSMUSG00000039753	6077.16	3422.56	3344.52	1806.88	1596.2	1819.1	4281.41	1740.73	1.29835	9.16395e-06	Fbxl5	protein_coding	F-box and leucine-rich repeat protein 5 [Source:MGI Symbol;Acc:MGI:2152883]
ENSMUSG00000037033	1947.81	1107.71	1089.5	530.289	547.844	602.397	1381.67	560.177	1.30241	9.288e-06	Clca3b	protein_coding	chloride channel accessory 3B [Source:MGI Symbol;Acc:MGI:2181989]
ENSMUSG00000009291	9992.26	9667.1	9431.3	6077.93	5863.14	6278.03	9696.89	6073.03	0.675097	9.46355e-06	Pttg1ip	protein_coding	pituitary tumor-transforming 1 interacting protein [Source:MGI Symbol;Acc:MGI:2652132]
ENSMUSG00000003623	2445.01	1422.92	1533.88	786.163	740.194	818.744	1800.6	781.7	1.20371	9.63295e-06	Crot	protein_coding	carnitine O-octanoyltransferase [Source:MGI Symbol;Acc:MGI:1921364]
ENSMUSG00000102590	82.013	65.6273	50.6745	19.4687	19.1343	9.92416	66.1049	16.1757	2.02841	9.9189e-06	Mannr	lincRNA	Mecom adjacent non-protein coding RNA [Source:MGI Symbol;Acc:MGI:5564803]
ENSMUSG00000108218	9438.67	12027.7	12556.6	6593.39	6005.14	5857.24	11341	6151.92	0.882432	9.99819e-06	Olfr1372-ps1	transcribed_unprocessed_pseudogene	olfactory receptor 1372, pseudogene 1 [Source:MGI Symbol;Acc:MGI:3031206]
ENSMUSG00000063388	33.8304	5.96612	17.5412	0	0	0	19.1126	0	6.73491	1.01121e-05	BC023105	pseudogene	cDNA sequence BC023105 [Source:MGI Symbol;Acc:MGI:2384767]
ENSMUSG00000025492	1000.56	2483.89	2393.39	600.747	692.862	668.889	1959.28	654.166	1.5827	1.02789e-05	Ifitm3	protein_coding	interferon induced transmembrane protein 3 [Source:MGI Symbol;Acc:MGI:1913391]
ENSMUSG00000031790	76.8872	225.718	239.729	592.404	666.678	629.192	180.778	629.425	-1.79926	1.04616e-05	Mmp15	protein_coding	matrix metallopeptidase 15 [Source:MGI Symbol;Acc:MGI:109320]
ENSMUSG00000040471	45.1072	203.842	201.723	30.5936	19.1343	28.7801	150.224	26.1693	2.52048	1.06238e-05	Ggt6	protein_coding	gamma-glutamyltransferase 6 [Source:MGI Symbol;Acc:MGI:1918772]
ENSMUSG00000028532	217.334	190.916	231.933	412.55	391.749	397.959	213.395	400.753	-0.909199	1.08964e-05	Cachd1	protein_coding	cache domain containing 1 [Source:MGI Symbol;Acc:MGI:2444177]
ENSMUSG00000031591	5735.78	4006.25	3942.86	2247.24	2130.95	2410.58	4561.63	2262.92	1.01133	1.10799e-05	Asah1	protein_coding	N-acylsphingosine amidohydrolase 1 [Source:MGI Symbol;Acc:MGI:1277124]
ENSMUSG00000047281	1292.73	3762.63	3462.43	9174.38	9236.82	8917.85	2839.26	9109.68	-1.68185	1.13853e-05	Sfn	protein_coding	stratifin [Source:MGI Symbol;Acc:MGI:1891831]
ENSMUSG00000031297	246.039	228.701	217.316	123.302	107.756	112.143	230.685	114.4	1.01104	1.22894e-05	Slc7a3	protein_coding	solute carrier family 7 (cationic amino acid transporter, y+ system), member 3 [Source:MGI Symbol;Acc:MGI:1100521]
ENSMUSG00000036833	255.265	313.221	288.455	135.354	149.046	147.87	285.647	144.09	0.987819	1.26447e-05	Pnpla7	protein_coding	patatin-like phospholipase domain containing 7 [Source:MGI Symbol;Acc:MGI:2385325]
ENSMUSG00000041444	2960.67	1648.64	1897.37	955.819	868.092	985.469	2168.89	936.46	1.21159	1.27515e-05	Arhgap32	protein_coding	Rho GTPase activating protein 32 [Source:MGI Symbol;Acc:MGI:2450166]
ENSMUSG00000048779	226.561	267.481	286.506	114.031	79.5583	131.991	260.183	108.527	1.26116	1.28e-05	P2ry6	protein_coding	pyrimidinergic receptor P2Y, G-protein coupled, 6 [Source:MGI Symbol;Acc:MGI:2673874]
ENSMUSG00000024727	2482.94	1041.09	1165.51	516.383	444.117	583.541	1563.18	514.68	1.60264	1.3035e-05	Trpm6	protein_coding	transient receptor potential cation channel, subfamily M, member 6 [Source:MGI Symbol;Acc:MGI:2675603]
ENSMUSG00000057143	1213.79	800.455	871.211	462.613	396.784	493.231	961.819	450.876	1.09284	1.33114e-05	Trim12c	protein_coding	tripartite motif-containing 12C [Source:MGI Symbol;Acc:MGI:4821183]
ENSMUSG00000056116	278.844	247.594	199.774	104.76	122.862	89.3175	242.071	105.647	1.1961	1.33757e-05	H2-T22	protein_coding	histocompatibility 2, T region locus 22 [Source:MGI Symbol;Acc:MGI:95956]
ENSMUSG00000079685	183.504	210.803	205.621	347.655	379.664	401.929	199.976	376.416	-0.912061	1.42938e-05	Ulbp1	protein_coding	UL16 binding protein 1 [Source:MGI Symbol;Acc:MGI:1925027]
ENSMUSG00000019989	456.197	176.995	249.474	54.6977	113.799	56.5677	294.222	75.0213	1.97236	1.49658e-05	Enpp3	protein_coding	ectonucleotide pyrophosphatase/phosphodiesterase 3 [Source:MGI Symbol;Acc:MGI:2143702]
ENSMUSG00000106609	10.2516	31.8193	29.2353	0	1.00707	0	23.7687	0.335689	6.08956	1.49718e-05	Gm43181	TEC	predicted gene 43181 [Source:MGI Symbol;Acc:MGI:5663318]
ENSMUSG00000026088	479.776	320.182	318.665	174.291	123.869	168.711	372.874	155.624	1.25984	1.564e-05	Mitd1	protein_coding	MIT, microtubule interacting and transport, domain containing 1 [Source:MGI Symbol;Acc:MGI:1916278]
ENSMUSG00000050335	3838.21	4408.96	4232.29	2636.61	2481.41	2486	4159.82	2534.68	0.714708	1.56492e-05	Lgals3	protein_coding	lectin, galactose binding, soluble 3 [Source:MGI Symbol;Acc:MGI:96778]
ENSMUSG00000029123	39.9813	11.9322	31.1843	2.78124	1.00707	0.992416	27.6993	1.59357	4.10157	1.58173e-05	Stk32b	protein_coding	serine/threonine kinase 32B [Source:MGI Symbol;Acc:MGI:1927552]
ENSMUSG00000042367	55.3588	199.865	160.794	474.665	546.837	484.299	138.673	501.934	-1.85523	1.6244e-05	Gjb3	protein_coding	gap junction protein, beta 3 [Source:MGI Symbol;Acc:MGI:95721]
ENSMUSG00000028517	121.994	128.272	140.329	250.311	252.774	252.074	130.198	251.72	-0.950734	1.65303e-05	Plpp3	protein_coding	phospholipid phosphatase 3 [Source:MGI Symbol;Acc:MGI:1915166]
ENSMUSG00000040152	29074.6	34274.4	37352.9	55752.7	60091.7	58353.1	33567.3	58065.8	-0.790628	1.72325e-05	Thbs1	protein_coding	thrombospondin 1 [Source:MGI Symbol;Acc:MGI:98737]
ENSMUSG00000031639	1336.81	555.844	618.813	286.468	268.887	281.846	837.156	279.067	1.58471	1.72876e-05	Tlr3	protein_coding	toll-like receptor 3 [Source:MGI Symbol;Acc:MGI:2156367]
ENSMUSG00000004633	671.481	708.974	730.882	436.654	360.53	392.997	703.779	396.727	0.826679	1.73108e-05	Chn2	protein_coding	chimerin 2 [Source:MGI Symbol;Acc:MGI:1917243]
ENSMUSG00000039529	2496.27	1987.71	2030.88	1076.34	1095.69	1330.83	2171.62	1167.62	0.895214	1.80738e-05	Atp8b1	protein_coding	ATPase, class I, type 8B, member 1 [Source:MGI Symbol;Acc:MGI:1859665]
ENSMUSG00000081611	47.1575	19.8871	14.6176	0.927079	0	0.992416	27.2207	0.639832	5.39209	1.80911e-05	Gm13651	processed_pseudogene	predicted gene 13651 [Source:MGI Symbol;Acc:MGI:3649524]
ENSMUSG00000000628	5376.98	5326.75	4856.95	3246.63	3197.44	3297.8	5186.89	3247.29	0.675621	1.84579e-05	Hk2	protein_coding	hexokinase 2 [Source:MGI Symbol;Acc:MGI:1315197]
ENSMUSG00000029378	65.6104	92.4749	90.6294	26.8853	24.1696	32.7497	82.9049	27.9349	1.57003	1.92709e-05	Areg	protein_coding	amphiregulin [Source:MGI Symbol;Acc:MGI:88068]
ENSMUSG00000082361	373.159	276.43	255.321	121.447	126.89	155.809	301.637	134.716	1.16294	1.96641e-05	Btc	protein_coding	betacellulin, epidermal growth factor family member [Source:MGI Symbol;Acc:MGI:99439]
ENSMUSG00000025969	556.663	502.148	506.745	831.59	956.714	904.091	521.852	897.465	-0.782183	2.01614e-05	Nrp2	protein_coding	neuropilin 2 [Source:MGI Symbol;Acc:MGI:1100492]
ENSMUSG00000015970	369.059	385.809	405.396	174.291	161.131	232.225	386.754	189.216	1.03163	2.09067e-05	Chdh	protein_coding	choline dehydrogenase [Source:MGI Symbol;Acc:MGI:1860776]
ENSMUSG00000074782	11.2768	10.9379	5.84706	34.3019	51.3604	45.6512	9.35391	43.7712	-2.22812	2.10573e-05	4833422C13Rik	antisense	RIKEN cDNA 4833422C13 gene [Source:MGI Symbol;Acc:MGI:3603826]
ENSMUSG00000048756	2735.13	2118.97	2274.5	1220.96	1382.7	1379.46	2376.2	1327.71	0.839754	2.15932e-05	Foxo3	protein_coding	forkhead box O3 [Source:MGI Symbol;Acc:MGI:1890081]
ENSMUSG00000103385	125.07	25.8532	37.0313	10.1979	5.03533	6.94691	62.6515	7.39337	3.07772	2.17665e-05	Gm37752	TEC	predicted gene, 37752 [Source:MGI Symbol;Acc:MGI:5610980]
ENSMUSG00000047735	9531.96	2695.69	2669.18	1220.96	1162.16	1270.29	4965.61	1217.8	2.02766	2.18323e-05	Samd9l	protein_coding	sterile alpha motif domain containing 9-like [Source:MGI Symbol;Acc:MGI:1343184]
ENSMUSG00000030123	343.429	663.234	744.525	1378.57	1510.6	1569.01	583.729	1486.06	-1.34789	2.22829e-05	Plxnd1	protein_coding	plexin D1 [Source:MGI Symbol;Acc:MGI:2154244]
ENSMUSG00000021108	1017.99	913.811	1029.08	572.008	565.972	615.298	986.96	584.426	0.756001	2.22877e-05	Prkch	protein_coding	protein kinase C, eta [Source:MGI Symbol;Acc:MGI:97600]
ENSMUSG00000032315	47.1575	71.5934	87.7058	17.6145	21.1484	19.8483	68.8189	19.5371	1.81877	2.27207e-05	Cyp1a1	protein_coding	cytochrome P450, family 1, subfamily a, polypeptide 1 [Source:MGI Symbol;Acc:MGI:88588]
ENSMUSG00000039903	120.969	158.102	192.953	59.3331	54.3816	72.4464	157.341	62.0537	1.34294	2.45753e-05	Eva1c	protein_coding	eva-1 homolog C (C. elegans) [Source:MGI Symbol;Acc:MGI:1918217]
ENSMUSG00000025314	5430.29	4174.3	4360.93	2535.56	2570.03	2782.74	4655.17	2629.44	0.824065	2.47544e-05	Ptprj	protein_coding	protein tyrosine phosphatase, receptor type, J [Source:MGI Symbol;Acc:MGI:104574]
ENSMUSG00000022096	38.9562	120.317	108.171	275.343	324.276	293.755	89.1478	297.791	-1.73903	2.47866e-05	Hr	protein_coding	hairless [Source:MGI Symbol;Acc:MGI:96223]
ENSMUSG00000046623	525.908	675.166	645.125	1101.37	1079.58	1084.71	615.4	1088.55	-0.822677	2.48159e-05	Gjb4	protein_coding	gap junction protein, beta 4 [Source:MGI Symbol;Acc:MGI:95722]
ENSMUSG00000071203	48.1826	18.8927	37.0313	3.70832	5.03533	5.9545	34.7022	4.89938	2.82771	2.50842e-05	Naip5	protein_coding	NLR family, apoptosis inhibitory protein 5 [Source:MGI Symbol;Acc:MGI:1298220]
ENSMUSG00000032265	776.048	354.984	350.823	168.728	172.208	167.718	493.952	169.552	1.54242	2.51539e-05	Tent5a	protein_coding	terminal nucleotidyltransferase 5A [Source:MGI Symbol;Acc:MGI:2670964]
ENSMUSG00000049593	85.0885	171.029	126.686	318.915	350.459	288.793	127.601	319.389	-1.32313	2.67142e-05	Lce1h	protein_coding	late cornified envelope 1H [Source:MGI Symbol;Acc:MGI:1914968]
ENSMUSG00000068231	118.919	100.43	106.222	49.1352	31.2191	44.6587	108.523	41.671	1.37859	2.77001e-05	Vmn1r43	protein_coding	vomeronasal 1 receptor 43 [Source:MGI Symbol;Acc:MGI:2148510]
ENSMUSG00000026399	2925.81	1799.78	1899.32	1006.81	975.848	1129.37	2208.3	1037.34	1.09	2.86719e-05	Cd55	protein_coding	CD55 molecule, decay accelerating factor for complement [Source:MGI Symbol;Acc:MGI:104850]
ENSMUSG00000070533	76.8872	127.277	147.151	279.978	322.261	263.983	117.105	288.741	-1.30099	2.95885e-05	Wfdc8	protein_coding	WAP four-disulfide core domain 8 [Source:MGI Symbol;Acc:MGI:2685552]
ENSMUSG00000115388	292.171	325.154	288.455	525.654	558.922	501.17	301.927	528.582	-0.807883	2.96e-05	Eppk1	protein_coding	epiplakin 1 [Source:MGI Symbol;Acc:MGI:2386306]
ENSMUSG00000033669	887.791	868.071	799.098	505.258	533.745	472.39	851.653	503.798	0.757386	2.9698e-05	Zfp7	protein_coding	zinc finger protein 7 [Source:MGI Symbol;Acc:MGI:99208]
ENSMUSG00000021087	26.6542	31.8193	37.0313	88.0725	73.5159	110.158	31.835	90.5822	-1.50748	3.02834e-05	Rtn1	protein_coding	reticulon 1 [Source:MGI Symbol;Acc:MGI:1933947]
ENSMUSG00000035775	2457.31	2345.68	2148.79	1346.12	1231.64	1501.53	2317.26	1359.76	0.769028	3.03135e-05	Krt20	protein_coding	keratin 20 [Source:MGI Symbol;Acc:MGI:1914059]
ENSMUSG00000076441	1585.93	2305.91	2249.17	4049.48	3773.48	3842.64	2047	3888.53	-0.925668	3.03699e-05	Ass1	protein_coding	argininosuccinate synthetase 1 [Source:MGI Symbol;Acc:MGI:88090]
ENSMUSG00000025041	5533.83	3575.69	3376.67	2020.11	1938.6	2008.65	4162.07	1989.12	1.06513	3.04735e-05	Nt5c2	protein_coding	5'-nucleotidase, cytosolic II [Source:MGI Symbol;Acc:MGI:2178563]
ENSMUSG00000029370	163.001	120.317	127.661	58.406	63.4452	53.5905	136.993	58.4806	1.22779	3.09241e-05	Rassf6	protein_coding	Ras association (RalGDS/AF-6) domain family member 6 [Source:MGI Symbol;Acc:MGI:1920496]
ENSMUSG00000091549	234.762	281.402	250.449	143.697	118.834	125.044	255.538	129.192	0.983367	3.11009e-05	Gm6548	processed_pseudogene	predicted gene 6548 [Source:MGI Symbol;Acc:MGI:3644071]
ENSMUSG00000027460	224.511	343.052	367.39	606.31	835.866	656.98	311.651	699.718	-1.16638	3.22956e-05	Angpt4	protein_coding	angiopoietin 4 [Source:MGI Symbol;Acc:MGI:1336887]
ENSMUSG00000033538	1391.15	632.409	660.717	335.603	323.268	319.558	894.757	326.143	1.45582	3.26685e-05	Casp4	protein_coding	caspase 4, apoptosis-related cysteine peptidase [Source:MGI Symbol;Acc:MGI:107700]
ENSMUSG00000024136	41.0065	44.7459	57.496	10.1979	6.0424	15.8787	47.7495	10.7063	2.15694	3.42868e-05	Dnase1l2	protein_coding	deoxyribonuclease 1-like 2 [Source:MGI Symbol;Acc:MGI:1913955]
ENSMUSG00000000278	1985.74	2109.02	2044.52	1279.37	1222.58	1347.7	2046.43	1283.22	0.673344	3.50022e-05	Scpep1	protein_coding	serine carboxypeptidase 1 [Source:MGI Symbol;Acc:MGI:1921867]
ENSMUSG00000058163	44.082	45.7403	38.0059	8.34371	12.0848	11.909	42.6094	10.7792	1.9864	3.51114e-05	Gm5431	protein_coding	predicted gene 5431 [Source:MGI Symbol;Acc:MGI:3645205]
ENSMUSG00000038587	46229.7	45595.1	45521.3	29455.2	28311.7	31148	45782	29638.3	0.627319	3.61527e-05	Akap12	protein_coding	A kinase (PRKA) anchor protein (gravin) 12 [Source:MGI Symbol;Acc:MGI:1932576]
ENSMUSG00000043953	35.8807	47.729	25.3372	8.34371	6.0424	1.98483	36.3156	5.45698	2.72657	3.66595e-05	Ccrl2	protein_coding	chemokine (C-C motif) receptor-like 2 [Source:MGI Symbol;Acc:MGI:1920904]
ENSMUSG00000038648	830.382	888.952	901.421	1361.88	1416.94	1420.15	873.585	1399.66	-0.679959	3.69139e-05	Creb3l2	protein_coding	cAMP responsive element binding protein 3-like 2 [Source:MGI Symbol;Acc:MGI:2442695]
ENSMUSG00000109408	54.3336	48.7233	44.8274	16.6874	5.03533	3.96967	49.2948	8.56414	2.51273	3.78478e-05	A930037H05Rik	processed_transcript	RIKEN cDNA A930037H05 gene [Source:MGI Symbol;Acc:MGI:1925689]
ENSMUSG00000070604	206.058	494.194	441.453	148.333	117.827	133.976	380.568	133.379	1.51253	4.05658e-05	Vsig10l	protein_coding	V-set and immunoglobulin domain containing 10 like [Source:MGI Symbol;Acc:MGI:1922940]
ENSMUSG00000025475	0	4.97177	3.89804	22.2499	45.318	25.8028	2.9566	31.1236	-3.38561	4.11313e-05	Adgra1	protein_coding	adhesion G protein-coupled receptor A1 [Source:MGI Symbol;Acc:MGI:1277167]
ENSMUSG00000105096	43.0568	16.904	17.5412	2.78124	2.01413	1.98483	25.834	2.26007	3.50838	4.15111e-05	Gbp10	protein_coding	guanylate-binding protein 10 [Source:MGI Symbol;Acc:MGI:4359647]
ENSMUSG00000036390	734.016	1338.4	1271.73	2505.9	2575.07	2307.37	1114.72	2462.78	-1.14351	4.23239e-05	Gadd45a	protein_coding	growth arrest and DNA-damage-inducible 45 alpha [Source:MGI Symbol;Acc:MGI:107799]
ENSMUSG00000035851	2587.51	2244.26	2095.19	1415.65	1394.79	1319.91	2308.99	1376.78	0.745885	4.2381e-05	Ythdc1	protein_coding	YTH domain containing 1 [Source:MGI Symbol;Acc:MGI:2443713]
ENSMUSG00000044903	5.12581	5.96612	6.82156	28.7395	31.2191	32.7497	5.97117	30.9028	-2.36936	4.24348e-05	Psg22	protein_coding	pregnancy-specific glycoprotein 22 [Source:MGI Symbol;Acc:MGI:1891354]
ENSMUSG00000022229	26.6542	18.8927	16.5667	0	1.00707	1.98483	20.7045	0.9973	4.40036	4.24887e-05	Atp12a	protein_coding	ATPase, H+/K+ transporting, nongastric, alpha polypeptide [Source:MGI Symbol;Acc:MGI:1926943]
ENSMUSG00000021371	1211.74	1096.77	1068.06	710.143	635.459	687.745	1125.53	677.782	0.731518	4.28112e-05	Mcur1	protein_coding	mitochondrial calcium uniporter regulator 1 [Source:MGI Symbol;Acc:MGI:1923387]
ENSMUSG00000001095	0	5.96612	6.82156	27.8124	42.2968	38.7042	4.26256	36.2711	-3.07897	4.34251e-05	Slc13a2	protein_coding	solute carrier family 13 (sodium-dependent dicarboxylate transporter), member 2 [Source:MGI Symbol;Acc:MGI:1276558]
ENSMUSG00000011256	1272.23	1205.16	1391.6	1991.37	2302.16	2112.85	1289.66	2135.46	-0.727467	4.37771e-05	Adam19	protein_coding	a disintegrin and metallopeptidase domain 19 (meltrin beta) [Source:MGI Symbol;Acc:MGI:105377]
ENSMUSG00000029309	608.947	1057.99	1024.21	1850.45	1999.03	1911.39	897.049	1920.29	-1.09792	4.39562e-05	Sparcl1	protein_coding	SPARC-like 1 [Source:MGI Symbol;Acc:MGI:108110]
ENSMUSG00000031642	2506.52	2002.63	1988.97	1263.61	1256.82	1266.32	2166.04	1262.25	0.779005	4.40787e-05	Sh3rf1	protein_coding	SH3 domain containing ring finger 1 [Source:MGI Symbol;Acc:MGI:1913066]
ENSMUSG00000031748	27.6794	52.7007	61.3941	116.812	133.94	174.665	47.2581	141.806	-1.58328	4.4354e-05	Gnao1	protein_coding	guanine nucleotide binding protein, alpha O [Source:MGI Symbol;Acc:MGI:95775]
ENSMUSG00000035818	4524.04	3809.37	3997.44	2622.71	2217.56	2497.91	4110.28	2446.06	0.74871	4.4403e-05	Plekhs1	protein_coding	pleckstrin homology domain containing, family S member 1 [Source:MGI Symbol;Acc:MGI:2443041]
ENSMUSG00000071547	30.7549	60.6556	54.5725	114.031	144.011	141.916	48.661	133.319	-1.45221	4.48261e-05	Nt5dc2	protein_coding	5'-nucleotidase domain containing 2 [Source:MGI Symbol;Acc:MGI:1917271]
ENSMUSG00000079491	326.002	384.815	313.792	184.489	193.357	173.673	341.536	183.84	0.89362	4.69936e-05	H2-T10	polymorphic_pseudogene	histocompatibility 2, T region locus 10 [Source:MGI Symbol;Acc:MGI:95942]
ENSMUSG00000044313	260.391	296.317	290.404	146.479	151.06	161.764	282.371	153.101	0.883498	4.78362e-05	Mab21l3	protein_coding	mab-21-like 3 (C. elegans) [Source:MGI Symbol;Acc:MGI:2446273]
ENSMUSG00000060962	33.8304	22.8701	25.3372	5.56248	4.02827	1.98483	27.3459	3.85853	2.81672	4.8154e-05	Dmkn	protein_coding	dermokine [Source:MGI Symbol;Acc:MGI:1920962]
ENSMUSG00000051076	2551.63	1418.94	1668.36	821.392	839.894	926.917	1879.64	862.734	1.12344	4.85805e-05	Vtcn1	protein_coding	V-set domain containing T cell activation inhibitor 1 [Source:MGI Symbol;Acc:MGI:3039619]
ENSMUSG00000035517	1202.52	1278.74	1213.26	797.288	721.06	775.077	1231.51	764.475	0.687781	4.87808e-05	Tdrd7	protein_coding	tudor domain containing 7 [Source:MGI Symbol;Acc:MGI:2140279]
ENSMUSG00000028111	57.4091	71.5934	101.349	204.885	198.392	159.779	76.7838	187.685	-1.28848	4.99305e-05	Ctsk	protein_coding	cathepsin K [Source:MGI Symbol;Acc:MGI:107823]
ENSMUSG00000026421	5814.72	7730.1	7530.03	12119.7	12724.3	11839.5	7024.95	12227.8	-0.799592	5.0351e-05	Csrp1	protein_coding	cysteine and glycine-rich protein 1 [Source:MGI Symbol;Acc:MGI:88549]
ENSMUSG00000022892	21004.6	16530.1	16885.3	10714.3	10652.8	10934.4	18140	10767.2	0.752531	5.12217e-05	App	protein_coding	amyloid beta (A4) precursor protein [Source:MGI Symbol;Acc:MGI:88059]
ENSMUSG00000029605	35.8807	217.763	180.284	23.177	29.2049	27.7877	144.643	26.7232	2.43736	5.24164e-05	Oas1b	polymorphic_pseudogene	2'-5' oligoadenylate synthetase 1B [Source:MGI Symbol;Acc:MGI:97430]
ENSMUSG00000020032	2609.04	3677.12	3515.05	5936.09	6068.59	5683.57	3267.07	5896.08	-0.851724	5.31648e-05	Nuak1	protein_coding	NUAK family, SNF1-like kinase, 1 [Source:MGI Symbol;Acc:MGI:1925226]
ENSMUSG00000001870	2200	1842.54	1922.71	3145.58	3242.76	3269.02	1988.41	3219.12	-0.695081	5.54835e-05	Ltbp1	protein_coding	latent transforming growth factor beta binding protein 1 [Source:MGI Symbol;Acc:MGI:109151]
ENSMUSG00000073557	171.202	219.752	204.647	423.675	341.396	371.164	198.534	378.745	-0.931861	5.56451e-05	Ppp1r12b	protein_coding	protein phosphatase 1, regulatory subunit 12B [Source:MGI Symbol;Acc:MGI:1916417]
ENSMUSG00000056078	375.209	260.521	251.423	152.041	132.933	128.022	295.718	137.665	1.10225	5.56614e-05	Lipm	protein_coding	lipase, family member M [Source:MGI Symbol;Acc:MGI:1926003]
ENSMUSG00000042807	114.818	115.345	103.298	44.4998	49.3463	53.5905	111.154	49.1455	1.17816	5.57134e-05	Hecw2	protein_coding	HECT, C2 and WW domain containing E3 ubiquitin protein ligase 2 [Source:MGI Symbol;Acc:MGI:2685817]
ENSMUSG00000042244	71.7614	39.7741	39.9549	3.70832	7.04947	15.8787	50.4968	8.87882	2.51299	5.7205e-05	Pglyrp3	protein_coding	peptidoglycan recognition protein 3 [Source:MGI Symbol;Acc:MGI:2685266]
ENSMUSG00000029385	5879.31	4669.48	4297.59	2787.73	2771.45	2893.89	4948.79	2817.69	0.812539	5.72388e-05	Ccng2	protein_coding	cyclin G2 [Source:MGI Symbol;Acc:MGI:1095734]
ENSMUSG00000090231	6.15098	78.5539	58.4706	1.85416	5.03533	3.96967	47.7251	3.61972	3.72824	5.80191e-05	Cfb	protein_coding	complement factor B [Source:MGI Symbol;Acc:MGI:105975]
ENSMUSG00000056124	2558.81	1295.64	1354.57	697.164	718.039	754.236	1736.34	723.146	1.26364	5.87042e-05	B4galt6	protein_coding	UDP-Gal:betaGlcNAc beta 1,4-galactosyltransferase, polypeptide 6 [Source:MGI Symbol;Acc:MGI:1928380]
ENSMUSG00000096914	25.6291	14.9153	12.6686	0	0	0.992416	17.7377	0.330805	5.66518	5.88843e-05	Galntl6	protein_coding	UDP-N-acetyl-alpha-D-galactosamine:polypeptide N-acetylgalactosaminyltransferase-like 6 [Source:MGI Symbol;Acc:MGI:1913581]
ENSMUSG00000028970	968.779	475.301	514.541	234.551	259.823	281.846	652.873	258.74	1.33526	5.9648e-05	Abcb1b	protein_coding	ATP-binding cassette, sub-family B (MDR/TAP), member 1B [Source:MGI Symbol;Acc:MGI:97568]
ENSMUSG00000033967	38.9562	48.7233	62.3686	12.9791	16.1131	12.9014	50.016	13.9979	1.83943	6.13887e-05	Rnf225	protein_coding	ring finger protein 225 [Source:MGI Symbol;Acc:MGI:1924198]
ENSMUSG00000021974	198.882	107.39	111.094	48.2081	45.318	55.5753	139.122	49.7005	1.48444	6.15609e-05	Fgf9	protein_coding	fibroblast growth factor 9 [Source:MGI Symbol;Acc:MGI:104723]
ENSMUSG00000075217	252.19	182.961	152.023	68.6039	74.523	97.2568	195.725	80.1279	1.28864	6.22216e-05	4833423E24Rik	protein_coding	RIKEN cDNA 4833423E24 gene [Source:MGI Symbol;Acc:MGI:2687041]
ENSMUSG00000024105	37.931	35.7967	39.9549	8.34371	12.0848	6.94691	37.8942	9.12514	2.05651	6.30363e-05	Themis3	protein_coding	thymocyte selection associated family member 3 [Source:MGI Symbol;Acc:MGI:1921806]
ENSMUSG00000038776	701.211	899.89	780.582	484.863	386.714	438.648	793.894	436.741	0.861939	6.41697e-05	Ephx1	protein_coding	epoxide hydrolase 1, microsomal [Source:MGI Symbol;Acc:MGI:95405]
ENSMUSG00000031328	29554.4	32267.8	35317.2	49494.9	52827.7	52524.6	32379.8	51615.8	-0.672713	6.48049e-05	Flna	protein_coding	filamin, alpha [Source:MGI Symbol;Acc:MGI:95556]
ENSMUSG00000062783	26.6542	22.8701	17.5412	1.85416	1.00707	3.96967	22.3552	2.27696	3.29607	6.67266e-05	Csprs	protein_coding	component of Sp100-rs [Source:NCBI gene;Acc:114564]
ENSMUSG00000025557	461.323	224.724	235.831	120.52	91.6431	124.052	307.293	112.072	1.45452	6.70705e-05	Slc15a1	protein_coding	solute carrier family 15 (oligopeptide transporter), member 1 [Source:MGI Symbol;Acc:MGI:1861376]
ENSMUSG00000032038	392.637	355.979	346.925	208.593	196.378	217.339	365.18	207.437	0.815704	6.82971e-05	St3gal4	protein_coding	ST3 beta-galactoside alpha-2,3-sialyltransferase 4 [Source:MGI Symbol;Acc:MGI:1316743]
ENSMUSG00000106734	215.284	380.837	370.313	145.551	131.926	141.916	322.145	139.798	1.2045	6.86141e-05	Gm20559	processed_transcript	predicted gene, 20559 [Source:MGI Symbol;Acc:MGI:5295666]
ENSMUSG00000018593	4129.35	6556.77	6783.56	11357.6	12218.7	11376.1	5823.23	11650.8	-1.00052	6.86278e-05	Sparc	protein_coding	secreted acidic cysteine rich glycoprotein [Source:MGI Symbol;Acc:MGI:98373]
ENSMUSG00000033508	29.7297	88.4975	41.9039	12.052	2.01413	8.93175	53.377	7.66597	2.79258	6.87149e-05	Asprv1	protein_coding	aspartic peptidase, retroviral-like 1 [Source:MGI Symbol;Acc:MGI:1915105]
ENSMUSG00000021998	328.052	191.91	230.959	564.591	561.943	475.367	250.307	533.967	-1.09349	7.1657e-05	Lcp1	protein_coding	lymphocyte cytosolic protein 1 [Source:MGI Symbol;Acc:MGI:104808]
ENSMUSG00000025464	1254.8	1591.96	1641.07	825.101	810.689	917.985	1495.94	851.258	0.813485	7.17876e-05	Paox	protein_coding	polyamine oxidase (exo-N4-amino) [Source:MGI Symbol;Acc:MGI:1916983]
ENSMUSG00000039316	145.573	178.984	210.494	334.676	369.594	335.437	178.35	346.569	-0.957747	7.47751e-05	Rftn1	protein_coding	raftlin lipid raft linker 1 [Source:MGI Symbol;Acc:MGI:1923688]
ENSMUSG00000025076	710.438	592.635	648.049	407.915	335.353	371.164	650.374	371.477	0.80759	7.68891e-05	Casp7	protein_coding	caspase 7 [Source:MGI Symbol;Acc:MGI:109383]
ENSMUSG00000005949	434.669	469.335	563.266	836.226	849.965	848.516	489.09	844.902	-0.788452	7.70754e-05	Ctns	protein_coding	cystinosis, nephropathic [Source:MGI Symbol;Acc:MGI:1932872]
ENSMUSG00000056144	157.875	126.283	126.686	62.1143	69.4876	55.5753	136.948	62.3924	1.13403	7.82746e-05	Trim34a	protein_coding	tripartite motif-containing 34A [Source:MGI Symbol;Acc:MGI:2137359]
ENSMUSG00000035681	262.442	205.831	191.978	107.541	116.82	88.3251	220.084	104.229	1.07791	7.83542e-05	Kcnc2	protein_coding	potassium voltage gated channel, Shaw-related subfamily, member 2 [Source:MGI Symbol;Acc:MGI:96668]
ENSMUSG00000034607	747.344	258.532	276.761	135.354	119.841	132.984	427.545	129.393	1.72396	8.12774e-05	Pof1b	protein_coding	premature ovarian failure 1B [Source:MGI Symbol;Acc:MGI:1916943]
ENSMUSG00000026335	3668.03	2196.53	2146.84	1228.38	1211.5	1339.76	2670.47	1259.88	1.08376	8.14636e-05	Pam	protein_coding	peptidylglycine alpha-amidating monooxygenase [Source:MGI Symbol;Acc:MGI:97475]
ENSMUSG00000003123	139.422	206.826	178.335	82.5101	71.5018	85.3478	174.861	79.7865	1.13195	8.15954e-05	Lipe	protein_coding	lipase, hormone sensitive [Source:MGI Symbol;Acc:MGI:96790]
ENSMUSG00000042129	129.17	97.4466	84.7823	25.0311	49.3463	31.7573	103.8	35.3782	1.55517	8.16054e-05	Rassf4	protein_coding	Ras association (RalGDS/AF-6) domain family member 4 [Source:MGI Symbol;Acc:MGI:2386853]
ENSMUSG00000054690	249.115	179.978	209.519	388.446	413.905	387.042	212.871	396.464	-0.897474	8.17914e-05	Emcn	protein_coding	endomucin [Source:MGI Symbol;Acc:MGI:1891716]
ENSMUSG00000048373	75.862	48.7233	59.4451	22.2499	20.1413	16.8711	61.3435	19.7541	1.63278	8.24538e-05	Fgfbp1	protein_coding	fibroblast growth factor binding protein 1 [Source:MGI Symbol;Acc:MGI:1096350]
ENSMUSG00000033377	16.4026	30.825	38.9804	74.1664	102.721	93.2871	28.736	90.0581	-1.64491	8.30309e-05	Palmd	protein_coding	palmdelphin [Source:MGI Symbol;Acc:MGI:2148896]
ENSMUSG00000032366	12025.2	18132	17317	29676.7	30283.5	28189.6	15824.7	29383.3	-0.892806	8.47389e-05	Tpm1	protein_coding	tropomyosin 1, alpha [Source:MGI Symbol;Acc:MGI:98809]
ENSMUSG00000097006	48.1826	85.5144	119.865	30.5936	12.0848	18.8559	84.5206	20.5114	2.03935	8.58889e-05	9530082P21Rik	antisense	RIKEN cDNA 9530082P21 gene [Source:MGI Symbol;Acc:MGI:3603340]
ENSMUSG00000017009	13271.8	8128.84	7763.91	4855.11	4536.84	4672.3	9721.5	4688.08	1.05216	8.59211e-05	Sdc4	protein_coding	syndecan 4 [Source:MGI Symbol;Acc:MGI:1349164]
ENSMUSG00000069270	106.617	123.3	100.374	45.4269	45.318	54.5829	110.097	48.4426	1.18481	8.61894e-05	Hist1h2ac	protein_coding	histone cluster 1, H2ac [Source:MGI Symbol;Acc:MGI:2448287]
ENSMUSG00000031709	2492.17	1977.77	1948.04	1214.47	1269.91	1291.13	2139.33	1258.51	0.765422	8.72559e-05	Tbc1d9	protein_coding	TBC1 domain family, member 9 [Source:MGI Symbol;Acc:MGI:1918560]
ENSMUSG00000035776	2028.8	1799.78	1830.13	1255.27	1125.9	1157.16	1886.23	1179.44	0.677279	8.75058e-05	Cd99l2	protein_coding	CD99 antigen-like 2 [Source:MGI Symbol;Acc:MGI:2177151]
ENSMUSG00000043613	182.479	97.4466	102.323	291.103	366.572	279.861	127.416	312.512	-1.29502	8.75499e-05	Mmp3	protein_coding	matrix metallopeptidase 3 [Source:MGI Symbol;Acc:MGI:97010]
ENSMUSG00000048534	330.102	365.922	344.976	214.155	131.926	157.794	347	167.958	1.04572	8.75642e-05	Jaml	protein_coding	junction adhesion molecule like [Source:MGI Symbol;Acc:MGI:2685484]
ENSMUSG00000019872	1379.87	655.279	692.876	371.759	325.283	386.05	909.341	361.03	1.33251	8.80625e-05	Smpdl3a	protein_coding	sphingomyelin phosphodiesterase, acid-like 3A [Source:MGI Symbol;Acc:MGI:1931437]
ENSMUSG00000031762	811.929	366.916	578.858	195.614	252.774	255.051	585.901	234.48	1.32137	8.88318e-05	Mt2	protein_coding	metallothionein 2 [Source:MGI Symbol;Acc:MGI:97172]
ENSMUSG00000016206	92.2646	108.385	109.145	40.7915	52.3675	36.7194	103.265	43.2928	1.2554	8.92885e-05	H2-M3	protein_coding	histocompatibility 2, M region locus 3 [Source:MGI Symbol;Acc:MGI:95915]
ENSMUSG00000012428	424.417	284.385	326.461	152.968	86.6078	173.673	345.088	137.75	1.32425	9.06705e-05	Steap4	protein_coding	STEAP family member 4 [Source:MGI Symbol;Acc:MGI:1923560]
ENSMUSG00000007888	34.8555	86.5087	87.7058	200.249	184.293	213.37	69.69	199.304	-1.51473	9.13033e-05	Crlf1	protein_coding	cytokine receptor-like factor 1 [Source:MGI Symbol;Acc:MGI:1340030]
ENSMUSG00000038642	89.1891	53.6951	49.7	20.3957	21.1484	10.9166	64.1947	17.4869	1.87415	9.15091e-05	Ctss	protein_coding	cathepsin S [Source:MGI Symbol;Acc:MGI:107341]
ENSMUSG00000054662	91.2395	111.368	135.457	54.6977	33.2332	41.6815	112.688	43.2041	1.3812	9.19971e-05	Ano9	protein_coding	anoctamin 9 [Source:MGI Symbol;Acc:MGI:1918595]
ENSMUSG00000036995	133.271	167.051	191.004	63.9685	81.5724	38.7042	163.775	61.415	1.41551	9.21783e-05	Asap3	protein_coding	ArfGAP with SH3 domain, ankyrin repeat and PH domain 3 [Source:MGI Symbol;Acc:MGI:2684986]
ENSMUSG00000025432	428.518	527.007	617.839	282.759	237.668	293.755	524.455	271.394	0.950444	9.23168e-05	Avil	protein_coding	advillin [Source:MGI Symbol;Acc:MGI:1333798]
ENSMUSG00000044103	35.8807	32.8137	34.1078	8.34371	8.05654	8.93175	34.2674	8.444	2.02072	9.35912e-05	Il1f9	protein_coding	interleukin 1 family, member 9 [Source:MGI Symbol;Acc:MGI:2449929]
ENSMUSG00000049313	145.573	157.108	136.431	44.4998	81.5724	53.5905	146.371	59.8876	1.29138	9.38462e-05	Sorl1	protein_coding	sortilin-related receptor, LDLR class A repeats-containing [Source:MGI Symbol;Acc:MGI:1202296]
ENSMUSG00000058070	289.096	226.713	247.525	438.509	525.689	434.678	254.445	466.292	-0.873955	9.44447e-05	Eml1	protein_coding	echinoderm microtubule associated protein like 1 [Source:MGI Symbol;Acc:MGI:1915769]
ENSMUSG00000034573	11241.9	10696.3	11840.3	6999.45	6835.97	7767.64	11259.5	7201.02	0.644874	9.45921e-05	Ptpn13	protein_coding	protein tyrosine phosphatase, non-receptor type 13 [Source:MGI Symbol;Acc:MGI:103293]
ENSMUSG00000022598	136.347	255.549	240.704	88.9996	82.5795	88.3251	210.866	86.6347	1.28356	9.48671e-05	Psca	protein_coding	prostate stem cell antigen [Source:MGI Symbol;Acc:MGI:1919623]
ENSMUSG00000041757	612.022	622.465	711.392	393.082	352.473	401.929	648.626	382.495	0.761916	9.49792e-05	Plekha6	protein_coding	pleckstrin homology domain containing, family A member 6 [Source:MGI Symbol;Acc:MGI:2388662]
ENSMUSG00000030155	7.17614	12.9266	15.5921	62.1143	39.2756	41.6815	11.8983	47.6905	-2.00104	9.63526e-05	Clec2e	protein_coding	C-type lectin domain family 2, member e [Source:MGI Symbol;Acc:MGI:3028921]
ENSMUSG00000028266	1250.7	1147.48	1110.94	673.987	742.208	755.229	1169.71	723.808	0.692553	9.66554e-05	Lmo4	protein_coding	LIM domain only 4 [Source:MGI Symbol;Acc:MGI:109360]
ENSMUSG00000020262	644.827	541.923	567.164	932.642	1010.09	944.78	584.638	962.503	-0.719315	9.95654e-05	Adarb1	protein_coding	adenosine deaminase, RNA-specific, B1 [Source:MGI Symbol;Acc:MGI:891999]
ENSMUSG00000031488	4782.38	4219.04	4366.78	2856.33	2784.54	2972.29	4456.07	2871.05	0.634175	9.9818e-05	Rab11fip1	protein_coding	RAB11 family interacting protein 1 (class I) [Source:MGI Symbol;Acc:MGI:1923017]
ENSMUSG00000038151	1219.94	848.183	952.095	527.508	563.957	563.693	1006.74	551.719	0.86766	0.000101302	Prdm1	protein_coding	PR domain containing 1, with ZNF domain [Source:MGI Symbol;Acc:MGI:99655]
ENSMUSG00000048218	236.813	220.746	186.131	97.3433	115.813	114.128	214.563	109.095	0.976261	0.000101403	Amigo2	protein_coding	adhesion molecule with Ig like domain 2 [Source:MGI Symbol;Acc:MGI:2145995]
ENSMUSG00000046610	34.8555	32.8137	32.1588	77.8747	93.6572	74.4312	33.276	81.9877	-1.30083	0.000102832	Oacyl	protein_coding	O-acyltransferase like [Source:MGI Symbol;Acc:MGI:2442915]
ENSMUSG00000027488	65.6104	80.5426	90.6294	152.968	207.456	158.787	78.9275	173.07	-1.13149	0.000103681	Snta1	protein_coding	syntrophin, acidic 1 [Source:MGI Symbol;Acc:MGI:101772]
ENSMUSG00000028249	13358.9	9867.96	9738.27	6258.71	5937.67	6503.3	10988.4	6233.23	0.817912	0.000103808	Sdcbp	protein_coding	syndecan binding protein [Source:MGI Symbol;Acc:MGI:1337026]
ENSMUSG00000070427	86.1137	71.5934	65.2921	25.0311	23.1625	33.7422	74.3331	27.3119	1.44447	0.000105759	Il18bp	protein_coding	interleukin 18 binding protein [Source:MGI Symbol;Acc:MGI:1333800]
ENSMUSG00000038342	2339.42	2714.58	2942.04	1569.55	1605.26	1695.05	2665.35	1623.29	0.715475	0.000106113	Mlxip	protein_coding	MLX interacting protein [Source:MGI Symbol;Acc:MGI:2141183]
ENSMUSG00000040133	123.02	140.204	151.049	251.239	310.177	241.157	138.091	267.524	-0.953381	0.000106339	Gpr176	protein_coding	G protein-coupled receptor 176 [Source:MGI Symbol;Acc:MGI:2685858]
ENSMUSG00000028909	6.15098	14.9153	22.4137	59.3331	70.4947	48.6284	14.4933	59.4854	-2.03281	0.000106876	Ptpru	protein_coding	protein tyrosine phosphatase, receptor type, U [Source:MGI Symbol;Acc:MGI:1321151]
ENSMUSG00000001166	117.894	93.4692	87.7058	41.7186	35.2473	46.6436	99.6896	41.2032	1.27374	0.000106959	Oas1c	protein_coding	2'-5' oligoadenylate synthetase 1C [Source:MGI Symbol;Acc:MGI:2149633]
ENSMUSG00000022123	75.862	62.6443	99.3999	33.3749	20.1413	10.9166	79.3021	21.4776	1.8803	0.00010724	Scel	protein_coding	sciellin [Source:MGI Symbol;Acc:MGI:1891228]
ENSMUSG00000054385	493.103	234.667	299.174	130.718	117.827	157.794	342.315	135.446	1.33735	0.00010744	Ceacam2	protein_coding	carcinoembryonic antigen-related cell adhesion molecule 2 [Source:MGI Symbol;Acc:MGI:1347246]
ENSMUSG00000022780	65.6104	163.074	151.049	50.9894	29.2049	27.7877	126.578	35.994	1.81228	0.000107897	Meltf	protein_coding	melanotransferrin [Source:MGI Symbol;Acc:MGI:1353421]
ENSMUSG00000050074	140.447	129.266	87.7058	48.2081	46.3251	52.5981	119.14	49.0438	1.27995	0.000108339	Spink8	protein_coding	serine peptidase inhibitor, Kazal type 8 [Source:MGI Symbol;Acc:MGI:1925959]
ENSMUSG00000069793	290.121	104.407	106.222	37.0832	57.4028	41.6815	166.917	45.3892	1.87912	0.000108571	Slfn9	protein_coding	schlafen 9 [Source:MGI Symbol;Acc:MGI:2445121]
ENSMUSG00000038167	306.524	496.182	536.955	153.895	200.406	228.256	446.554	194.186	1.2021	0.000109383	Plekhg6	protein_coding	pleckstrin homology domain containing, family G (with RhoGef domain) member 6 [Source:MGI Symbol;Acc:MGI:2682298]
ENSMUSG00000005672	1910.9	1388.12	1493.92	855.694	886.219	962.644	1597.65	901.519	0.825501	0.000110734	Kit	protein_coding	KIT proto-oncogene receptor tyrosine kinase [Source:MGI Symbol;Acc:MGI:96677]
ENSMUSG00000028445	0	7.95483	8.77058	31.5207	62.4382	38.7042	5.57514	44.221	-2.97979	0.000112563	Enho	protein_coding	energy homeostasis associated [Source:MGI Symbol;Acc:MGI:1916888]
ENSMUSG00000028527	1139.98	1315.53	1229.83	719.414	776.449	794.926	1228.45	763.596	0.686104	0.000112905	Ak4	protein_coding	adenylate kinase 4 [Source:MGI Symbol;Acc:MGI:87979]
ENSMUSG00000053647	15.3774	58.6669	49.7	135.354	132.933	168.711	41.2481	145.666	-1.81858	0.000114441	Gper1	protein_coding	G protein-coupled estrogen receptor 1 [Source:MGI Symbol;Acc:MGI:1924104]
ENSMUSG00000000861	11.2768	11.9322	6.82156	38.9373	41.2897	35.727	10.0102	38.6514	-1.95123	0.000114444	Bcl11a	protein_coding	B cell CLL/lymphoma 11A (zinc finger protein) [Source:MGI Symbol;Acc:MGI:106190]
ENSMUSG00000107215	108.667	113.356	143.253	48.2081	44.3109	63.5146	121.759	52.0112	1.22784	0.00011506	Gm43197	TEC	predicted gene 43197 [Source:MGI Symbol;Acc:MGI:5663334]
ENSMUSG00000031089	1348.09	626.443	584.706	323.551	255.795	362.232	853.079	313.859	1.44235	0.000115685	Slc6a14	protein_coding	solute carrier family 6 (neurotransmitter transporter), member 14 [Source:MGI Symbol;Acc:MGI:1890216]
ENSMUSG00000031441	7843.52	5629.03	6112.12	3666.6	3748.3	3872.41	6528.23	3762.44	0.795012	0.000118387	Atp11a	protein_coding	ATPase, class VI, type 11A [Source:MGI Symbol;Acc:MGI:1354735]
ENSMUSG00000067629	77.9124	91.4805	91.6039	157.604	195.371	169.703	86.9989	174.226	-1.00095	0.00011914	Syngap1	protein_coding	synaptic Ras GTPase activating protein 1 homolog (rat) [Source:MGI Symbol;Acc:MGI:3039785]
ENSMUSG00000085057	128.145	39.7741	51.649	22.2499	11.0777	10.9166	73.1895	14.7481	2.30607	0.000120224	Gm13415	processed_transcript	predicted gene 13415 [Source:MGI Symbol;Acc:MGI:3651241]
ENSMUSG00000036599	152.749	266.487	262.143	462.613	517.632	474.375	227.126	484.873	-1.09358	0.000120858	Chst12	protein_coding	carbohydrate sulfotransferase 12 [Source:MGI Symbol;Acc:MGI:1929064]
ENSMUSG00000002227	838.583	1170.35	1168.44	547.904	580.071	617.283	1059.12	581.752	0.864585	0.000123291	Mov10	protein_coding	Moloney leukemia virus 10 [Source:MGI Symbol;Acc:MGI:97054]
ENSMUSG00000037060	1115.38	1557.16	1513.41	2395.57	2593.2	2399.66	1395.32	2462.81	-0.819617	0.00012397	Cavin3	protein_coding	caveolae associated 3 [Source:MGI Symbol;Acc:MGI:1923422]
ENSMUSG00000025068	59669.6	49941.4	46255.1	31651.4	30075	32994.9	51955.4	31573.8	0.718542	0.000126405	Gsto1	protein_coding	glutathione S-transferase omega 1 [Source:MGI Symbol;Acc:MGI:1342273]
ENSMUSG00000022216	1682.29	1593.95	1369.19	970.652	965.777	920.962	1548.48	952.464	0.701026	0.000130954	Psme1	protein_coding	proteasome (prosome, macropain) activator subunit 1 (PA28 alpha) [Source:MGI Symbol;Acc:MGI:1096367]
ENSMUSG00000049946	19.4781	35.7967	24.3627	4.6354	4.02827	0	26.5458	2.88789	3.19198	0.000132372	BC030500	protein_coding	cDNA sequence BC030500 [Source:MGI Symbol;Acc:MGI:2447770]
ENSMUSG00000039934	282.945	244.611	304.047	156.676	146.025	154.817	277.201	152.506	0.861929	0.000137345	Gsap	protein_coding	gamma-secretase activating protein [Source:MGI Symbol;Acc:MGI:2442259]
ENSMUSG00000032387	142.498	126.283	125.712	213.228	294.064	258.028	131.497	255.107	-0.95577	0.00013744	Rbpms2	protein_coding	RNA binding protein with multiple splicing 2 [Source:MGI Symbol;Acc:MGI:1919223]
ENSMUSG00000026259	231.687	308.25	260.194	150.187	116.82	141.916	266.71	136.307	0.96791	0.000138445	Ngef	protein_coding	neuronal guanine nucleotide exchange factor [Source:MGI Symbol;Acc:MGI:1858414]
ENSMUSG00000034116	362.908	657.268	654.87	254.947	263.852	248.104	558.348	255.634	1.1273	0.000142213	Vav1	protein_coding	vav 1 oncogene [Source:MGI Symbol;Acc:MGI:98923]
ENSMUSG00000028755	231.687	574.736	507.719	1144.02	1095.69	1050.97	438.047	1096.89	-1.32406	0.000145647	Cda	protein_coding	cytidine deaminase [Source:MGI Symbol;Acc:MGI:1919519]
ENSMUSG00000044017	123.02	113.356	98.4254	48.2081	51.3604	54.5829	111.6	51.3838	1.11911	0.00014588	Adgrd1	protein_coding	adhesion G protein-coupled receptor D1 [Source:MGI Symbol;Acc:MGI:3041203]
ENSMUSG00000097779	42.0317	82.5313	72.1137	19.4687	24.1696	16.8711	65.5589	20.1698	1.7021	0.000147388	4833407H14Rik	lincRNA	RIKEN cDNA 4833407H14 gene [Source:MGI Symbol;Acc:MGI:1921149]
ENSMUSG00000021253	202.982	210.803	276.761	420.894	400.813	448.572	230.182	423.426	-0.878945	0.000147584	Tgfb3	protein_coding	transforming growth factor, beta 3 [Source:MGI Symbol;Acc:MGI:98727]
ENSMUSG00000027684	3755.17	1893.25	2099.09	1124.55	1058.43	1248.46	2582.5	1143.81	1.17487	0.000148073	Mecom	protein_coding	MDS1 and EVI1 complex locus [Source:MGI Symbol;Acc:MGI:95457]
ENSMUSG00000019947	4904.38	3043.72	3184.7	1756.82	1792.58	2081.1	3710.93	1876.83	0.983466	0.00014908	Arid5b	protein_coding	AT rich interactive domain 5B (MRF1-like) [Source:MGI Symbol;Acc:MGI:2175912]
ENSMUSG00000020901	74.8369	125.289	140.329	38.9373	36.2544	50.6132	113.485	41.935	1.43722	0.000149909	Pik3r5	protein_coding	phosphoinositide-3-kinase regulatory subunit 5 [Source:MGI Symbol;Acc:MGI:2443588]
ENSMUSG00000017057	2277.91	1188.25	1107.04	664.716	619.346	671.866	1524.4	651.976	1.22525	0.000152719	Il13ra1	protein_coding	interleukin 13 receptor, alpha 1 [Source:MGI Symbol;Acc:MGI:105052]
ENSMUSG00000105174	9.22646	20.8814	15.5921	0.927079	0	0	15.2333	0.309026	5.44749	0.000154826	Gm43353	TEC	predicted gene 43353 [Source:MGI Symbol;Acc:MGI:5663490]
ENSMUSG00000104713	46.1323	16.904	22.4137	0	5.03533	0	28.4833	1.67844	4.10896	0.000155677	Gbp6	protein_coding	guanylate binding protein 6 [Source:MGI Symbol;Acc:MGI:2140937]
ENSMUSG00000033644	121.994	118.328	107.196	63.9685	40.2827	44.6587	115.839	49.6366	1.21986	0.000156989	Piwil2	protein_coding	piwi-like RNA-mediated gene silencing 2 [Source:MGI Symbol;Acc:MGI:1930036]
ENSMUSG00000042694	436.719	363.933	313.792	206.739	198.392	200.468	371.482	201.866	0.879492	0.00015951	Stn1	protein_coding	STN1, CST complex subunit [Source:MGI Symbol;Acc:MGI:1915581]
ENSMUSG00000068011	83.0382	90.4862	64.3176	22.2499	38.2685	24.8104	79.2806	28.443	1.48127	0.000159789	Mkrn2os	protein_coding	makorin, ring finger protein 2, opposite strand [Source:MGI Symbol;Acc:MGI:1917541]
ENSMUSG00000042734	6080.24	7090.73	6945.33	4277.54	4289.1	4450.99	6705.43	4339.21	0.627915	0.000160725	Ttc9	protein_coding	tetratricopeptide repeat domain 9 [Source:MGI Symbol;Acc:MGI:1916730]
ENSMUSG00000033209	155.825	133.243	169.565	258.655	296.078	284.824	152.878	279.852	-0.871893	0.000161011	Ttc28	protein_coding	tetratricopeptide repeat domain 28 [Source:MGI Symbol;Acc:MGI:2140873]
ENSMUSG00000006205	670.456	1036.12	983.28	1673.38	1720.07	1606.72	896.617	1666.72	-0.894322	0.000165304	Htra1	protein_coding	HtrA serine peptidase 1 [Source:MGI Symbol;Acc:MGI:1929076]
ENSMUSG00000039701	7970.64	4247.88	4173.82	2347.37	2490.48	2570.36	5464.11	2469.4	1.14581	0.000169953	Usp53	protein_coding	ubiquitin specific peptidase 53 [Source:MGI Symbol;Acc:MGI:2139607]
ENSMUSG00000031635	96.3653	55.6838	85.7568	28.7395	21.1484	32.7497	79.2686	27.5459	1.5238	0.00017209	Anxa10	protein_coding	annexin A10 [Source:MGI Symbol;Acc:MGI:1347090]
ENSMUSG00000000567	998.508	1266.81	1289.28	1906.08	1953.71	2066.21	1184.86	1975.33	-0.73726	0.000172489	Sox9	protein_coding	SRY (sex determining region Y)-box 9 [Source:MGI Symbol;Acc:MGI:98371]
ENSMUSG00000052565	204.007	146.17	141.304	75.0934	79.5583	77.4085	163.827	77.3534	1.08233	0.000173883	Hist1h1d	protein_coding	histone cluster 1, H1d [Source:MGI Symbol;Acc:MGI:107502]
ENSMUSG00000025383	124.045	203.842	235.831	381.957	395.777	452.542	187.906	410.092	-1.12526	0.000176705	Il23a	protein_coding	interleukin 23, alpha subunit p19 [Source:MGI Symbol;Acc:MGI:1932410]
ENSMUSG00000085183	330.102	141.198	182.233	74.1664	74.523	92.2947	217.845	80.328	1.43913	0.000181623	Wincr1	lincRNA	WNT induced non-coding RNA 1 [Source:MGI Symbol;Acc:MGI:3649757]
ENSMUSG00000026655	6301.67	5727.48	5485.51	3692.56	3590.19	4013.33	5838.22	3765.36	0.632729	0.000182741	Fam107b	protein_coding	family with sequence similarity 107, member B [Source:MGI Symbol;Acc:MGI:1913790]
ENSMUSG00000061353	63.5601	102.418	103.298	165.947	242.703	206.423	89.7588	205.024	-1.19032	0.000186738	Cxcl12	protein_coding	chemokine (C-X-C motif) ligand 12 [Source:MGI Symbol;Acc:MGI:103556]
ENSMUSG00000021638	2713.61	2192.55	2266.71	1469.42	1434.06	1541.22	2390.95	1481.57	0.690419	0.000187471	Ocln	protein_coding	occludin [Source:MGI Symbol;Acc:MGI:106183]
ENSMUSG00000029426	2009.32	1483.58	1517.31	968.798	966.784	977.53	1670.07	971.037	0.782235	0.000187958	Scarb2	protein_coding	scavenger receptor class B, member 2 [Source:MGI Symbol;Acc:MGI:1196458]
ENSMUSG00000004791	370.084	566.781	555.47	240.114	258.816	268.945	497.445	255.958	0.959004	0.000187971	Pgf	protein_coding	placental growth factor [Source:MGI Symbol;Acc:MGI:105095]
ENSMUSG00000040264	10.2516	7.95483	11.6941	0	0	0	9.96685	0	5.79666	0.000190592	Gbp2b	protein_coding	guanylate binding protein 2b [Source:MGI Symbol;Acc:MGI:95666]
ENSMUSG00000073910	453.122	281.402	279.684	177.999	139.982	151.84	338.069	156.607	1.10936	0.000191499	Mob3b	protein_coding	MOB kinase activator 3B [Source:MGI Symbol;Acc:MGI:2664539]
ENSMUSG00000050271	675.582	1077.88	1178.18	1824.49	2091.68	1923.3	977.214	1946.49	-0.993974	0.000194973	Prag1	protein_coding	PEAK1 related kinase activating pseudokinase 1 [Source:MGI Symbol;Acc:MGI:1196223]
ENSMUSG00000031327	259.366	105.401	131.559	56.5518	54.3816	61.5298	165.442	57.4878	1.52448	0.000199953	Chic1	protein_coding	cysteine-rich hydrophobic domain 1 [Source:MGI Symbol;Acc:MGI:1344694]
ENSMUSG00000035929	625.349	1719.24	1489.05	502.477	461.237	502.163	1277.88	488.625	1.38699	0.000203974	H2-Q4	protein_coding	histocompatibility 2, Q region locus 4 [Source:MGI Symbol;Acc:MGI:95933]
ENSMUSG00000110344	5.12581	3.97741	5.84706	24.1041	27.1908	24.8104	4.98343	25.3684	-2.34674	0.000204282	Gm45716	protein_coding	predicted gene 45716 [Source:MGI Symbol;Acc:MGI:5804831]
ENSMUSG00000039899	225.536	201.854	220.239	120.52	114.806	125.044	215.876	120.123	0.845537	0.000207091	Fgl2	protein_coding	fibrinogen-like protein 2 [Source:MGI Symbol;Acc:MGI:103266]
ENSMUSG00000060703	24.6039	27.8419	35.0823	62.1143	82.5795	81.3781	29.176	75.3573	-1.36667	0.000207548	Cd302	protein_coding	CD302 antigen [Source:MGI Symbol;Acc:MGI:1913455]
ENSMUSG00000110619	42.0317	139.209	137.406	314.28	322.261	329.482	106.216	322.008	-1.59928	0.00021415	Gm7850	processed_pseudogene	predicted gene 7850 [Source:MGI Symbol;Acc:MGI:3645028]
ENSMUSG00000021703	4964.86	4349.3	4469.1	6704.64	7169.31	7085.85	4594.42	6986.6	-0.604713	0.000219624	Serinc5	protein_coding	serine incorporator 5 [Source:MGI Symbol;Acc:MGI:2444223]
ENSMUSG00000027698	1338.86	738.805	798.123	484.863	406.855	460.481	958.597	450.733	1.08842	0.000221589	Nceh1	protein_coding	neutral cholesterol ester hydrolase 1 [Source:MGI Symbol;Acc:MGI:2443191]
ENSMUSG00000001763	445.946	861.11	783.505	301.301	305.141	354.293	696.854	320.245	1.12189	0.000221735	Tspan33	protein_coding	tetraspanin 33 [Source:MGI Symbol;Acc:MGI:1919012]
ENSMUSG00000115338	1202.52	1012.25	888.752	653.591	587.12	537.89	1034.51	592.867	0.802894	0.000223342	Pnp	protein_coding	purine-nucleoside phosphorylase [Source:MGI Symbol;Acc:MGI:97365]
ENSMUSG00000031652	2307.64	2202.49	2263.78	1427.7	1563.97	1508.47	2257.97	1500.05	0.590075	0.000229343	N4bp1	protein_coding	NEDD4 binding protein 1 [Source:MGI Symbol;Acc:MGI:2136825]
ENSMUSG00000042212	2960.67	7905.11	7763.91	2418.75	2285.03	2511.81	6209.9	2405.2	1.36843	0.000235168	Sprr2d	protein_coding	small proline-rich protein 2D [Source:MGI Symbol;Acc:MGI:1330347]
ENSMUSG00000001349	27.6794	130.26	150.074	417.186	406.855	331.467	102.671	385.169	-1.90674	0.000236763	Cnn1	protein_coding	calponin 1 [Source:MGI Symbol;Acc:MGI:104979]
ENSMUSG00000017697	629.45	558.827	611.017	368.051	382.685	376.126	599.765	375.621	0.675164	0.000239367	Ada	protein_coding	adenosine deaminase [Source:MGI Symbol;Acc:MGI:87916]
ENSMUSG00000015354	17.4278	16.904	31.1843	73.2393	57.4028	62.5222	21.8387	64.3881	-1.55837	0.000248651	Pcolce2	protein_coding	procollagen C-endopeptidase enhancer 2 [Source:MGI Symbol;Acc:MGI:1923727]
ENSMUSG00000042124	11.2768	84.52	88.6803	254.947	342.403	236.195	61.4924	277.848	-2.17474	0.000249408	Lce1f	protein_coding	late cornified envelope 1F [Source:MGI Symbol;Acc:MGI:1915078]
ENSMUSG00000116908	125.07	60.6556	76.9862	23.177	36.2544	28.7801	87.5705	29.4038	1.57571	0.00025143	AC154232.2	TEC	TEC
ENSMUSG00000016194	144.548	187.933	206.596	338.384	306.148	360.247	179.692	334.926	-0.897845	0.000253774	Hsd11b1	protein_coding	hydroxysteroid 11-beta dehydrogenase 1 [Source:MGI Symbol;Acc:MGI:103562]
ENSMUSG00000036136	3680.33	3883.94	3365.95	2309.35	2305.18	2510.81	3643.41	2375.11	0.617294	0.000256325	Fam110c	protein_coding	family with sequence similarity 110, member C [Source:MGI Symbol;Acc:MGI:1918813]
ENSMUSG00000021792	63067	43324	42165.1	28436.3	26092.1	27995.1	49518.7	27507.8	0.848126	0.000260781	Fam213a	protein_coding	family with sequence similarity 213, member A [Source:MGI Symbol;Acc:MGI:1917814]
ENSMUSG00000036053	1201.49	630.42	677.284	372.686	384.7	397.959	836.398	385.115	1.11879	0.000262048	Fmnl2	protein_coding	formin-like 2 [Source:MGI Symbol;Acc:MGI:1918659]
ENSMUSG00000051048	101.491	149.153	119.865	237.332	265.866	219.324	123.503	240.841	-0.963069	0.000268627	P4ha3	protein_coding	procollagen-proline, 2-oxoglutarate 4-dioxygenase (proline 4-hydroxylase), alpha polypeptide III [Source:MGI Symbol;Acc:MGI:2444049]
ENSMUSG00000062393	55.3588	12.9266	17.5412	99.1975	110.777	127.029	28.6088	112.335	-1.97583	0.000273421	Dgkk	protein_coding	diacylglycerol kinase kappa [Source:MGI Symbol;Acc:MGI:3580254]
ENSMUSG00000002885	597.67	679.143	859.517	1167.19	1392.77	1226.63	712.11	1262.2	-0.825536	0.000273438	Adgre5	protein_coding	adhesion G protein-coupled receptor E5 [Source:MGI Symbol;Acc:MGI:1347095]
ENSMUSG00000027913	579.217	2233.32	1868.13	500.623	505.548	527.966	1560.22	511.379	1.60935	0.000275012	Crct1	protein_coding	cysteine-rich C-terminal 1 [Source:MGI Symbol;Acc:MGI:1921425]
ENSMUSG00000021831	6630.75	3513.05	3619.33	2184.2	2155.12	2140.64	4587.71	2159.99	1.08672	0.00027575	Ero1l	protein_coding	ERO1-like (S. cerevisiae) [Source:MGI Symbol;Acc:MGI:1354385]
ENSMUSG00000030759	6258.62	4001.28	3833.72	2503.11	2390.78	2503.87	4697.87	2465.92	0.929845	0.000279211	Far1	protein_coding	fatty acyl CoA reductase 1 [Source:MGI Symbol;Acc:MGI:1914670]
ENSMUSG00000026814	376.235	621.471	723.086	1061.51	1346.45	1207.77	573.597	1205.24	-1.07094	0.000279686	Eng	protein_coding	endoglin [Source:MGI Symbol;Acc:MGI:95392]
ENSMUSG00000034435	821.155	1077.88	944.299	597.966	535.76	568.655	947.778	567.46	0.739978	0.000280385	Tmem30b	protein_coding	transmembrane protein 30B [Source:MGI Symbol;Acc:MGI:2442082]
ENSMUSG00000029055	23.5787	42.7572	67.2411	12.052	10.0707	8.93175	44.5257	10.3515	2.10421	0.000282687	Plch2	protein_coding	phospholipase C, eta 2 [Source:MGI Symbol;Acc:MGI:2443078]
ENSMUSG00000025466	142.498	217.763	180.284	99.1975	64.4523	81.3781	180.182	81.676	1.14037	0.000290571	Fuom	protein_coding	fucose mutarotase [Source:MGI Symbol;Acc:MGI:1916314]
ENSMUSG00000112023	30.7549	63.6386	50.6745	6.48956	11.0777	17.8635	48.356	11.8103	2.03881	0.000294418	Lilr4b	protein_coding	leukocyte immunoglobulin-like receptor, subfamily B, member 4B [Source:MGI Symbol;Acc:MGI:102702]
ENSMUSG00000045868	1096.92	420.612	378.11	205.812	230.618	217.339	631.882	217.923	1.53573	0.000296131	Gvin1	protein_coding	GTPase, very large interferon inducible 1 [Source:MGI Symbol;Acc:MGI:1921808]
ENSMUSG00000029503	36.9059	46.7346	31.1843	93.635	83.5866	88.3251	38.2749	88.5155	-1.21025	0.000296272	P2rx2	protein_coding	purinergic receptor P2X, ligand-gated ion channel, 2 [Source:MGI Symbol;Acc:MGI:2665170]
ENSMUSG00000032744	61.5098	76.5652	69.1902	155.749	115.813	161.764	69.0884	144.442	-1.06407	0.00030369	Heyl	protein_coding	hairy/enhancer-of-split related with YRPW motif-like [Source:MGI Symbol;Acc:MGI:1860511]
ENSMUSG00000005370	1005.68	649.313	674.36	419.967	365.565	432.694	776.453	406.075	0.934909	0.000309934	Msh6	protein_coding	mutS homolog 6 [Source:MGI Symbol;Acc:MGI:1343961]
ENSMUSG00000020658	80.9878	69.6047	72.1137	139.062	153.074	136.953	74.2354	143.03	-0.946341	0.000310185	Efr3b	protein_coding	EFR3 homolog B [Source:MGI Symbol;Acc:MGI:2444851]
ENSMUSG00000026991	1943.71	1697.36	1768.73	1137.53	1222.58	1176.01	1803.27	1178.71	0.613428	0.000312518	Pkp4	protein_coding	plakophilin 4 [Source:MGI Symbol;Acc:MGI:109281]
ENSMUSG00000103067	956.477	349.018	429.759	230.843	198.392	211.385	578.418	213.54	1.4373	0.000318813	Gm30414	lincRNA	predicted gene, 30414 [Source:MGI Symbol;Acc:MGI:5589573]
ENSMUSG00000009376	6470.83	3843.18	3759.66	2315.84	2240.72	2516.77	4691.22	2357.78	0.992506	0.000322121	Met	protein_coding	met proto-oncogene [Source:MGI Symbol;Acc:MGI:96969]
ENSMUSG00000053702	125.07	54.6894	52.6235	216.01	201.413	201.461	77.4609	206.294	-1.4146	0.000323516	Nebl	protein_coding	nebulette [Source:MGI Symbol;Acc:MGI:1921353]
ENSMUSG00000078616	29.7297	8.94918	1.94902	0	0	0	13.5426	0	6.23721	0.000323731	Trim30c	protein_coding	tripartite motif-containing 30C [Source:MGI Symbol;Acc:MGI:4821257]
ENSMUSG00000020303	415.191	736.816	689.953	299.447	329.311	265.968	613.986	298.242	1.04192	0.000325877	Stc2	protein_coding	stanniocalcin 2 [Source:MGI Symbol;Acc:MGI:1316731]
ENSMUSG00000050425	9.22646	3.97741	4.87255	29.6665	44.3109	19.8483	6.02547	31.2753	-2.37948	0.00032732	Mrgprb2	protein_coding	MAS-related GPR, member B2 [Source:MGI Symbol;Acc:MGI:2441674]
ENSMUSG00000038170	648.928	667.211	601.272	931.715	1090.65	999.363	639.137	1007.24	-0.656144	0.000327957	Pde4dip	protein_coding	phosphodiesterase 4D interacting protein (myomegalin) [Source:MGI Symbol;Acc:MGI:1891434]
ENSMUSG00000055415	5958.24	2524.66	2848.49	1391.55	1543.83	1736.73	3777.13	1557.37	1.27817	0.000338296	Atp10b	protein_coding	ATPase, class V, type 10B [Source:MGI Symbol;Acc:MGI:2442688]
ENSMUSG00000000489	1204.57	3758.66	3604.71	7730.92	8046.46	7453.05	2855.98	7743.48	-1.43896	0.000356101	Pdgfb	protein_coding	platelet derived growth factor, B polypeptide [Source:MGI Symbol;Acc:MGI:97528]
ENSMUSG00000078954	178.378	218.758	275.786	106.614	126.89	98.2492	224.307	110.585	1.02105	0.000364178	Arhgap8	protein_coding	Rho GTPase activating protein 8 [Source:MGI Symbol;Acc:MGI:1920417]
ENSMUSG00000037661	240.913	160.091	141.304	75.0934	83.5866	89.3175	180.769	82.6658	1.1287	0.000372495	Gpr160	protein_coding	G protein-coupled receptor 160 [Source:MGI Symbol;Acc:MGI:1919112]
ENSMUSG00000009772	139.422	298.306	299.174	564.591	609.276	511.094	245.634	561.654	-1.19274	0.000372783	Nuak2	protein_coding	NUAK family, SNF1-like kinase, 2 [Source:MGI Symbol;Acc:MGI:1921387]
ENSMUSG00000059991	14.3523	23.8645	43.8529	77.8747	91.6431	85.3478	27.3566	84.9552	-1.6317	0.000374228	Nptx2	protein_coding	neuronal pentraxin 2 [Source:MGI Symbol;Acc:MGI:1858209]
ENSMUSG00000024887	915.47	473.312	473.611	279.051	267.88	290.778	620.798	279.236	1.15242	0.00038191	Asah2	protein_coding	N-acylsphingosine amidohydrolase 2 [Source:MGI Symbol;Acc:MGI:1859310]
ENSMUSG00000078532	82.013	193.899	209.519	381.957	448.145	382.08	161.81	404.061	-1.31959	0.000381956	Nkain1	protein_coding	Na+/K+ transporting ATPase interacting 1 [Source:MGI Symbol;Acc:MGI:1914399]
ENSMUSG00000075520	27.6794	36.7911	12.6686	81.583	64.4523	95.272	25.713	80.4357	-1.64689	0.000383071	Malrd1	protein_coding	MAM and LDL receptor class A domain containing 1 [Source:MGI Symbol;Acc:MGI:1928271]
ENSMUSG00000029761	12091.8	8772.19	9282.2	16139.5	17249	16572.4	10048.7	16653.6	-0.728835	0.000384367	Cald1	protein_coding	caldesmon 1 [Source:MGI Symbol;Acc:MGI:88250]
ENSMUSG00000078439	86.1137	130.26	153.972	58.406	48.3392	51.6057	123.449	52.7836	1.22561	0.000392355	Smim24	protein_coding	small integral membrane protein 24 [Source:MGI Symbol;Acc:MGI:1919523]
ENSMUSG00000070031	138.397	61.6499	99.3999	33.3749	28.1979	43.6663	99.8156	35.0797	1.50819	0.000394245	Sp140	protein_coding	Sp140 nuclear body protein [Source:MGI Symbol;Acc:MGI:3702467]
ENSMUSG00000045672	88.164	233.673	252.398	560.883	516.625	440.633	191.412	506.047	-1.40215	0.000402226	Col27a1	protein_coding	collagen, type XXVII, alpha 1 [Source:MGI Symbol;Acc:MGI:2672118]
ENSMUSG00000026880	1877.07	1223.05	1336.05	811.194	766.378	875.311	1478.73	817.628	0.854754	0.000406751	Stom	protein_coding	stomatin [Source:MGI Symbol;Acc:MGI:95403]
ENSMUSG00000028937	845.759	1234.99	1089.5	1772.58	1782.51	1841.92	1056.75	1799	-0.767468	0.000406789	Acot7	protein_coding	acyl-CoA thioesterase 7 [Source:MGI Symbol;Acc:MGI:1917275]
ENSMUSG00000029664	112.768	42.7572	51.649	162.239	192.35	218.332	69.058	190.973	-1.4686	0.000407206	Tfpi2	protein_coding	tissue factor pathway inhibitor 2 [Source:MGI Symbol;Acc:MGI:108543]
ENSMUSG00000072235	2185.65	3358.93	3646.61	5471.62	5881.27	5624.02	3063.73	5658.97	-0.885203	0.000417387	Tuba1a	protein_coding	tubulin, alpha 1A [Source:MGI Symbol;Acc:MGI:98869]
ENSMUSG00000005397	3658.81	3903.83	4523.67	5917.55	6673.83	6291.92	4028.77	6294.43	-0.643696	0.000421859	Nid1	protein_coding	nidogen 1 [Source:MGI Symbol;Acc:MGI:97342]
ENSMUSG00000040969	375.209	119.322	132.533	49.1352	50.3533	83.363	209.022	60.9505	1.77795	0.000429133	Arhgef38	protein_coding	Rho guanine nucleotide exchange factor (GEF) 38 [Source:MGI Symbol;Acc:MGI:1924919]
ENSMUSG00000042066	41.0065	100.43	84.7823	163.166	221.555	187.567	75.4062	190.762	-1.33776	0.000443195	Tmcc2	protein_coding	transmembrane and coiled-coil domains 2 [Source:MGI Symbol;Acc:MGI:1916125]
ENSMUSG00000027412	619.198	987.393	969.637	1496.31	1671.73	1578.93	858.743	1582.32	-0.881581	0.000443726	Lpin3	protein_coding	lipin 3 [Source:MGI Symbol;Acc:MGI:1891342]
ENSMUSG00000113184	891.891	586.669	579.833	359.707	371.608	373.149	686.131	368.154	0.898032	0.00044405	AC125351.1	lincRNA	novel transcript
ENSMUSG00000020309	489.003	341.063	321.588	196.541	166.166	224.286	383.885	195.664	0.971913	0.00045049	Chac2	protein_coding	ChaC, cation transport regulator 2 [Source:MGI Symbol;Acc:MGI:1915294]
ENSMUSG00000031442	77.9124	104.407	120.839	204.885	197.385	188.559	101.053	196.943	-0.961874	0.000453034	Mcf2l	protein_coding	mcf.2 transforming sequence-like [Source:MGI Symbol;Acc:MGI:103263]
ENSMUSG00000009378	72.7865	34.8024	58.4706	131.645	158.11	114.128	55.3532	134.628	-1.28281	0.000462052	Slc16a12	protein_coding	solute carrier family 16 (monocarboxylic acid transporters), member 12 [Source:MGI Symbol;Acc:MGI:2147716]
ENSMUSG00000040046	4.10065	2.98306	1.94902	22.2499	17.1201	18.8559	3.01091	19.4087	-2.69453	0.000462542	Tph1	protein_coding	tryptophan hydroxylase 1 [Source:MGI Symbol;Acc:MGI:98796]
ENSMUSG00000025324	864.212	692.07	697.749	422.748	460.23	484.299	751.344	455.759	0.72124	0.000465988	Atp10a	protein_coding	ATPase, class V, type 10A [Source:MGI Symbol;Acc:MGI:1330809]
ENSMUSG00000021215	2737.18	1949.93	1965.59	1323.87	1184.31	1347.7	2217.57	1285.29	0.78679	0.000466078	Net1	protein_coding	neuroepithelial cell transforming gene 1 [Source:MGI Symbol;Acc:MGI:1927138]
ENSMUSG00000027254	267.567	271.458	286.506	387.519	554.894	515.064	275.177	485.826	-0.819614	0.000468789	Map1a	protein_coding	microtubule-associated protein 1 A [Source:MGI Symbol;Acc:MGI:1306776]
ENSMUSG00000076281	246.039	529.99	185.157	672.133	917.438	994.401	320.395	861.324	-1.42665	0.000470012	Gm24270	miRNA	predicted gene, 24270 [Source:MGI Symbol;Acc:MGI:5454047]
ENSMUSG00000029570	8.2013	39.7741	53.598	121.447	150.053	123.06	33.8578	131.52	-1.95551	0.000471289	Lfng	protein_coding	LFNG O-fucosylpeptide 3-beta-N-acetylglucosaminyltransferase [Source:MGI Symbol;Acc:MGI:1095413]
ENSMUSG00000035557	1881.17	3505.1	3007.34	5423.41	5656.7	5215.15	2797.87	5431.75	-0.957052	0.000473698	Krt17	protein_coding	keratin 17 [Source:MGI Symbol;Acc:MGI:96691]
ENSMUSG00000044864	5721.43	4639.65	4712.73	3063.07	3302.17	3300.78	5024.6	3222.01	0.64105	0.000478385	Ankrd50	protein_coding	ankyrin repeat domain 50 [Source:MGI Symbol;Acc:MGI:2139777]
ENSMUSG00000092060	1204.57	675.166	680.207	375.467	429.011	435.671	853.313	413.383	1.04557	0.000478795	Bend4	protein_coding	BEN domain containing 4 [Source:MGI Symbol;Acc:MGI:3648414]
ENSMUSG00000026031	8615.47	5428.18	5295.48	3483.96	3311.24	3578.65	6446.37	3457.95	0.898545	0.000480675	Cflar	protein_coding	CASP8 and FADD-like apoptosis regulator [Source:MGI Symbol;Acc:MGI:1336166]
ENSMUSG00000018907	330.102	639.369	520.388	223.426	253.781	243.142	496.62	240.116	1.04874	0.000484528	Alox12e	protein_coding	arachidonate lipoxygenase, epidermal [Source:MGI Symbol;Acc:MGI:1274790]
ENSMUSG00000078606	3873.06	983.416	1142.12	606.31	571.007	657.972	1999.53	611.763	1.70856	0.000484969	Gm4070	protein_coding	predicted gene 4070 [Source:MGI Symbol;Acc:MGI:3782245]
ENSMUSG00000066705	104.567	250.577	200.749	430.165	435.053	409.868	185.298	425.029	-1.19727	0.000485265	Fxyd6	protein_coding	FXYD domain-containing ion transport regulator 6 [Source:MGI Symbol;Acc:MGI:1890226]
ENSMUSG00000030116	194.781	298.306	336.206	524.727	582.085	500.178	276.431	535.663	-0.953939	0.000487724	Mfap5	protein_coding	microfibrillar associated protein 5 [Source:MGI Symbol;Acc:MGI:1354387]
ENSMUSG00000001555	153.774	473.312	412.217	875.163	1004.05	849.508	346.435	909.572	-1.39234	0.000489918	Fkbp10	protein_coding	FK506 binding protein 10 [Source:MGI Symbol;Acc:MGI:104769]
ENSMUSG00000045625	24.6039	73.5822	79.9098	11.125	7.04947	20.8407	59.3653	13.0051	2.19167	0.000491901	Pigz	protein_coding	phosphatidylinositol glycan anchor biosynthesis, class Z [Source:MGI Symbol;Acc:MGI:2443822]
ENSMUSG00000037725	57.4091	51.7064	42.8784	101.052	99.6996	116.113	50.6646	105.621	-1.06064	0.000495528	Ckap2	protein_coding	cytoskeleton associated protein 2 [Source:MGI Symbol;Acc:MGI:1931797]
ENSMUSG00000074825	364.958	264.498	238.755	150.187	132.933	164.741	289.404	149.287	0.954516	0.00049818	Itpripl1	protein_coding	inositol 1,4,5-triphosphate receptor interacting protein-like 1 [Source:MGI Symbol;Acc:MGI:1920588]
ENSMUSG00000072066	53.3085	46.7346	29.2353	5.56248	10.0707	16.8711	43.0928	10.8347	1.99615	0.000510422	6720489N17Rik	protein_coding	RIKEN cDNA 6720489N17 gene [Source:MGI Symbol;Acc:MGI:2443901]
ENSMUSG00000039328	104.567	178.984	195.876	345.801	353.48	298.717	159.809	332.666	-1.0571	0.000514359	Rnf122	protein_coding	ring finger protein 122 [Source:MGI Symbol;Acc:MGI:1916117]
ENSMUSG00000029651	106.617	39.7741	49.7	12.052	10.0707	25.8028	65.3637	15.9752	2.03307	0.000515861	Mtus2	protein_coding	microtubule associated tumor suppressor candidate 2 [Source:MGI Symbol;Acc:MGI:1915388]
ENSMUSG00000033350	47.1575	74.5765	66.2666	131.645	167.173	115.12	62.6669	137.98	-1.13757	0.000517203	Chst2	protein_coding	carbohydrate sulfotransferase 2 [Source:MGI Symbol;Acc:MGI:1891160]
ENSMUSG00000028621	31.78	65.6273	55.547	155.749	112.791	110.158	50.9848	126.233	-1.30746	0.000517308	Cyb5rl	protein_coding	cytochrome b5 reductase-like [Source:MGI Symbol;Acc:MGI:1919657]
ENSMUSG00000078776	139.422	286.374	269.939	110.322	91.6431	99.2416	231.912	100.402	1.20775	0.000517465	9530053A07Rik	protein_coding	RIKEN cDNA 9530053A07 gene [Source:MGI Symbol;Acc:MGI:2442118]
ENSMUSG00000029919	86.1137	60.6556	36.0568	20.3957	16.1131	20.8407	60.942	19.1165	1.67061	0.00052118	Hpgds	protein_coding	hematopoietic prostaglandin D synthase [Source:MGI Symbol;Acc:MGI:1859384]
ENSMUSG00000096954	83.0382	54.6894	22.4137	14.8333	8.05654	13.8938	53.3804	12.2612	2.11868	0.000532077	Gdap10	lincRNA	ganglioside-induced differentiation-associated-protein 10 [Source:MGI Symbol;Acc:MGI:1338008]
ENSMUSG00000052459	6365.23	4139.49	4134.84	2713.56	2625.42	2799.61	4879.86	2712.86	0.846991	0.000542205	Atp6v1a	protein_coding	ATPase, H+ transporting, lysosomal V1 subunit A [Source:MGI Symbol;Acc:MGI:1201780]
ENSMUSG00000066440	1390.12	1269.79	1221.06	837.153	829.823	894.167	1293.66	853.714	0.599592	0.0005447	Zfyve26	protein_coding	zinc finger, FYVE domain containing 26 [Source:MGI Symbol;Acc:MGI:1924767]
ENSMUSG00000090307	21.5284	21.8758	9.74509	2.78124	2.01413	0.992416	17.7164	1.92926	3.18938	0.000545867	1700071M16Rik	antisense	RIKEN cDNA 1700071M16 gene [Source:MGI Symbol;Acc:MGI:1920754]
ENSMUSG00000074934	4.10065	5.96612	8.77058	25.0311	20.1413	48.6284	6.27912	31.267	-2.31187	0.000548245	Grem1	protein_coding	gremlin 1, DAN family BMP antagonist [Source:MGI Symbol;Acc:MGI:1344337]
ENSMUSG00000038886	507.455	680.138	699.698	1068.92	1015.12	1068.83	629.097	1050.96	-0.740189	0.000552907	Man2a2	protein_coding	mannosidase 2, alpha 2 [Source:MGI Symbol;Acc:MGI:2150656]
ENSMUSG00000102780	44.082	26.8475	32.1588	7.41664	10.0707	10.9166	34.3628	9.46796	1.86206	0.000553434	Gm38253	TEC	predicted gene, 38253 [Source:MGI Symbol;Acc:MGI:5611481]
ENSMUSG00000034714	88.164	160.091	184.182	266.999	331.325	374.141	144.146	324.155	-1.16825	0.000561198	Ttyh2	protein_coding	tweety family member 2 [Source:MGI Symbol;Acc:MGI:2157091]
ENSMUSG00000029154	4456.38	2715.58	2870.9	1824.49	1819.77	1805.21	3347.62	1816.49	0.881942	0.000571137	Cwh43	protein_coding	cell wall biogenesis 43 C-terminal homolog [Source:MGI Symbol;Acc:MGI:2444131]
ENSMUSG00000057706	119.944	118.328	116.941	177.999	226.59	257.036	118.404	220.542	-0.896773	0.000572205	Mex3b	protein_coding	mex3 RNA binding family member B [Source:MGI Symbol;Acc:MGI:1918252]
ENSMUSG00000037111	1322.46	1065.95	1143.1	1823.57	1895.3	1759.55	1177.17	1826.14	-0.633542	0.000574739	Setd7	protein_coding	SET domain containing (lysine methyltransferase) 7 [Source:MGI Symbol;Acc:MGI:1920501]
ENSMUSG00000116396	20.5033	2.98306	7.79607	0	0	0	10.4275	0	5.86027	0.000575136	Gm20556	lincRNA	predicted gene, 20556 [Source:MGI Symbol;Acc:MGI:5295663]
ENSMUSG00000033526	859.086	761.675	722.111	498.769	500.512	508.117	780.957	502.466	0.636118	0.000583256	Ppip5k1	protein_coding	diphosphoinositol pentakisphosphate kinase 1 [Source:MGI Symbol;Acc:MGI:2443281]
ENSMUSG00000029826	5561.51	2663.87	2855.31	1620.53	1665.69	1823.07	3693.56	1703.1	1.11683	0.000584681	Zc3hav1	protein_coding	zinc finger CCCH type, antiviral 1 [Source:MGI Symbol;Acc:MGI:1926031]
ENSMUSG00000006219	4512.77	5390.39	5756.43	7911.7	8155.23	8116.97	5219.86	8061.3	-0.626974	0.000591488	Fblim1	protein_coding	filamin binding LIM protein 1 [Source:MGI Symbol;Acc:MGI:1921452]
ENSMUSG00000020186	164.026	222.735	154.947	368.978	359.523	285.816	180.569	338.105	-0.905068	0.000594764	Csrp2	protein_coding	cysteine and glycine-rich protein 2 [Source:MGI Symbol;Acc:MGI:1202907]
ENSMUSG00000034161	49.2078	109.379	68.2156	155.749	232.632	168.711	75.6008	185.698	-1.29558	0.000598139	Scx	protein_coding	scleraxis [Source:MGI Symbol;Acc:MGI:102934]
ENSMUSG00000026110	10533.5	5020.49	5000.21	3103.86	2873.16	3283.91	6851.41	3086.98	1.15018	0.000598379	Mgat4a	protein_coding	mannoside acetylglucosaminyltransferase 4, isoenzyme A [Source:MGI Symbol;Acc:MGI:2662992]
ENSMUSG00000030074	21.5284	23.8645	25.3372	54.6977	61.4311	56.5677	23.5767	57.5655	-1.2867	0.000611625	Gxylt2	protein_coding	glucoside xylosyltransferase 2 [Source:MGI Symbol;Acc:MGI:2682940]
ENSMUSG00000029306	0	6.96047	13.6431	52.8435	46.3251	35.727	6.86787	44.9652	-2.70432	0.000612582	Ibsp	protein_coding	integrin binding sialoprotein [Source:MGI Symbol;Acc:MGI:96389]
ENSMUSG00000031137	39.9813	25.8532	29.2353	63.9685	98.6926	74.4312	31.6899	79.0308	-1.31863	0.000613692	Fgf13	protein_coding	fibroblast growth factor 13 [Source:MGI Symbol;Acc:MGI:109178]
ENSMUSG00000042793	694.035	760.68	850.747	1145.87	1258.83	1182.96	768.487	1195.89	-0.637806	0.000617854	Lgr6	protein_coding	leucine-rich repeat-containing G protein-coupled receptor 6 [Source:MGI Symbol;Acc:MGI:2441805]
ENSMUSG00000041301	7611.83	4071.88	4201.11	2531.85	2432.07	2839.3	5294.94	2601.07	1.02548	0.000620152	Cftr	protein_coding	cystic fibrosis transmembrane conductance regulator [Source:MGI Symbol;Acc:MGI:88388]
ENSMUSG00000056073	0	0	0.974509	16.6874	10.0707	8.93175	0.324836	11.8966	-5.05843	0.00062509	Grik2	protein_coding	glutamate receptor, ionotropic, kainate 2 (beta 2) [Source:MGI Symbol;Acc:MGI:95815]
ENSMUSG00000056888	1091.8	533.968	628.558	1462	1643.53	1590.84	751.441	1565.46	-1.05899	0.000638977	Glipr1	protein_coding	GLI pathogenesis-related 1 (glioma) [Source:MGI Symbol;Acc:MGI:1920940]
ENSMUSG00000005951	55.3588	64.633	85.7568	153.895	135.954	130.007	68.5829	139.952	-1.02829	0.000640932	Shpk	protein_coding	sedoheptulokinase [Source:MGI Symbol;Acc:MGI:1921887]
ENSMUSG00000025764	1166.63	814.375	805.919	528.435	476.343	567.662	928.977	524.147	0.825501	0.000652998	Jade1	protein_coding	jade family PHD finger 1 [Source:MGI Symbol;Acc:MGI:1925835]
ENSMUSG00000025158	252.19	652.296	660.717	179.853	205.442	236.195	521.734	207.163	1.3329	0.000660527	Rfng	protein_coding	RFNG O-fucosylpeptide 3-beta-N-acetylglucosaminyltransferase [Source:MGI Symbol;Acc:MGI:894275]
ENSMUSG00000022577	0	3.97741	0.974509	24.1041	15.106	14.8862	1.65064	18.0321	-3.44454	0.000664768	Ly6h	protein_coding	lymphocyte antigen 6 complex, locus H [Source:MGI Symbol;Acc:MGI:1346030]
ENSMUSG00000042804	126.095	299.3	282.608	512.675	613.304	509.11	236.001	545.029	-1.20708	0.000666699	Gpr153	protein_coding	G protein-coupled receptor 153 [Source:MGI Symbol;Acc:MGI:1916157]
ENSMUSG00000028005	145.573	124.294	140.329	196.541	289.028	298.717	136.732	261.429	-0.934535	0.000674361	Gucy1b1	protein_coding	guanylate cyclase 1, soluble, beta 1 [Source:MGI Symbol;Acc:MGI:1860604]
ENSMUSG00000044641	3497.85	4999.61	5140.54	2606.02	2488.46	2865.11	4546	2653.2	0.776894	0.00067916	Pard6b	protein_coding	par-6 family cell polarity regulator beta [Source:MGI Symbol;Acc:MGI:2135605]
ENSMUSG00000106290	69.7111	19.8871	33.1333	8.34371	9.0636	9.92416	40.9105	9.11049	2.16654	0.000680647	Gm43429	TEC	predicted gene 43429 [Source:MGI Symbol;Acc:MGI:5663566]
ENSMUSG00000039385	38.9562	39.7741	49.7	96.4163	85.6007	88.3251	42.8101	90.114	-1.07338	0.000687634	Cdh6	protein_coding	cadherin 6 [Source:MGI Symbol;Acc:MGI:107435]
ENSMUSG00000103507	53.3085	14.9153	10.7196	1.85416	2.01413	4.96208	26.3145	2.94346	3.16285	0.000688445	Gm38375	TEC	predicted gene, 38375 [Source:MGI Symbol;Acc:MGI:5611603]
ENSMUSG00000042821	53.3085	127.277	141.304	269.78	253.781	264.975	107.297	262.845	-1.29174	0.000697517	Snai1	protein_coding	snail family zinc finger 1 [Source:MGI Symbol;Acc:MGI:98330]
ENSMUSG00000003865	1725.35	2136.87	2256.96	1238.58	1329.33	1296.1	2039.73	1288	0.663341	0.000699598	Gys1	protein_coding	glycogen synthase 1, muscle [Source:MGI Symbol;Acc:MGI:101805]
ENSMUSG00000052316	38.9562	60.6556	72.1137	101.052	161.131	142.908	57.2418	135.03	-1.23614	0.000704126	Lrrc15	protein_coding	leucine rich repeat containing 15 [Source:MGI Symbol;Acc:MGI:1921738]
ENSMUSG00000079442	41.0065	90.4862	74.0627	141.843	177.244	158.787	68.5185	159.291	-1.21579	0.000704602	St6galnac4	protein_coding	ST6 (alpha-N-acetyl-neuraminyl-2,3-beta-galactosyl-1,3)-N-acetylgalactosaminide alpha-2,6-sialyltransferase 4 [Source:MGI Symbol;Acc:MGI:1341894]
ENSMUSG00000004105	115.843	158.102	158.845	240.114	273.922	263.983	144.264	259.34	-0.845315	0.000706809	Angptl2	protein_coding	angiopoietin-like 2 [Source:MGI Symbol;Acc:MGI:1347002]
ENSMUSG00000000416	32.8052	29.8306	30.2098	8.34371	9.0636	9.92416	30.9485	9.11049	1.76529	0.000707325	Cttnbp2	protein_coding	cortactin binding protein 2 [Source:MGI Symbol;Acc:MGI:1353467]
ENSMUSG00000050533	48.1826	28.8362	14.6176	3.70832	3.0212	8.93175	30.5455	5.22042	2.54987	0.000708536	Gm9845	processed_pseudogene	predicted pseudogene 9845 [Source:MGI Symbol;Acc:MGI:3704215]
ENSMUSG00000075611	93.2898	55.6838	68.2156	29.6665	23.1625	32.7497	72.3964	28.5263	1.34225	0.000712763	Gm11545	unprocessed_pseudogene	predicted gene 11545 [Source:MGI Symbol;Acc:MGI:2144683]
ENSMUSG00000025789	441.845	372.883	406.37	611.872	642.509	645.071	407.033	633.151	-0.637452	0.000713408	St8sia2	protein_coding	ST8 alpha-N-acetyl-neuraminide alpha-2,8-sialyltransferase 2 [Source:MGI Symbol;Acc:MGI:106020]
ENSMUSG00000042942	148.649	135.232	139.355	50.0623	58.4099	89.3175	141.078	65.9299	1.0987	0.000723872	Greb1l	protein_coding	growth regulation by estrogen in breast cancer-like [Source:MGI Symbol;Acc:MGI:3576497]
ENSMUSG00000016763	165.051	310.238	333.282	536.779	624.382	528.958	269.524	563.373	-1.06321	0.000726859	Scube1	protein_coding	signal peptide, CUB domain, EGF-like 1 [Source:MGI Symbol;Acc:MGI:1890616]
ENSMUSG00000093482	80.9878	40.7685	41.9039	12.9791	21.1484	16.8711	54.5534	16.9995	1.68382	0.000732017	Gm20619	lincRNA	predicted gene 20619 [Source:MGI Symbol;Acc:MGI:5313066]
ENSMUSG00000028673	1564.4	2074.22	1774.58	1124.55	1123.89	1173.04	1804.4	1140.49	0.661912	0.000736118	Fuca1	protein_coding	fucosidase, alpha-L- 1, tissue [Source:MGI Symbol;Acc:MGI:95593]
ENSMUSG00000000204	6.15098	27.8419	33.1333	2.78124	3.0212	1.98483	22.3754	2.59576	3.10864	0.000741708	Slfn4	protein_coding	schlafen 4 [Source:MGI Symbol;Acc:MGI:1329010]
ENSMUSG00000074465	101.491	132.249	132.533	66.7497	45.318	62.5222	122.091	58.1967	1.06796	0.000744541	Gm10701	antisense	predicted gene 10701 [Source:MGI Symbol;Acc:MGI:3642532]
ENSMUSG00000021194	11.2768	18.8927	24.3627	2.78124	2.01413	2.97725	18.1774	2.59087	2.80981	0.000746828	Chga	protein_coding	chromogranin A [Source:MGI Symbol;Acc:MGI:88394]
ENSMUSG00000006567	51.2581	61.6499	62.3686	13.9062	29.2049	7.93933	58.4255	17.0168	1.78273	0.000750747	Atp7b	protein_coding	ATPase, Cu++ transporting, beta polypeptide [Source:MGI Symbol;Acc:MGI:103297]
ENSMUSG00000021556	2915.56	3611.49	3501.41	2144.33	2198.43	2232.94	3342.82	2191.9	0.608928	0.0007592	Golm1	protein_coding	golgi membrane protein 1 [Source:MGI Symbol;Acc:MGI:1917329]
ENSMUSG00000046523	66.6356	25.8532	20.4647	3.70832	4.02827	11.909	37.6511	6.54853	2.52588	0.000760174	Kctd4	protein_coding	potassium channel tetramerisation domain containing 4 [Source:MGI Symbol;Acc:MGI:1914766]
ENSMUSG00000027583	19.4781	46.7346	44.8274	105.687	86.6078	97.2568	37.0134	96.5172	-1.38121	0.000762973	Zbtb46	protein_coding	zinc finger and BTB domain containing 46 [Source:MGI Symbol;Acc:MGI:1919397]
ENSMUSG00000026946	253.215	244.611	186.131	139.062	114.806	118.098	227.986	123.988	0.877732	0.000763232	Nmi	protein_coding	N-myc (and STAT) interactor [Source:MGI Symbol;Acc:MGI:1928368]
ENSMUSG00000060441	158.9	79.5483	95.5019	39.8644	45.318	50.6132	111.317	45.2652	1.29825	0.000769234	Trim5	protein_coding	tripartite motif-containing 5 [Source:MGI Symbol;Acc:MGI:3646853]
ENSMUSG00000097636	663.28	973.472	917.013	496.915	498.498	500.178	851.255	498.53	0.772041	0.000774098	Mirt1	lincRNA	myocardial infarction associated transcript 1 [Source:MGI Symbol;Acc:MGI:1922001]
ENSMUSG00000112876	163.001	108.385	136.431	65.8226	49.3463	75.4236	135.939	63.5309	1.09661	0.000776993	Gm32443	lincRNA	predicted gene, 32443 [Source:MGI Symbol;Acc:MGI:5591602]
ENSMUSG00000047443	16.4026	32.8137	44.8274	74.1664	109.77	82.3706	31.3479	88.7691	-1.4988	0.000777562	Erfe	protein_coding	erythroferrone [Source:MGI Symbol;Acc:MGI:3606476]
ENSMUSG00000019838	41.0065	45.7403	43.8529	105.687	87.6148	80.3857	43.5332	91.2292	-1.06797	0.000796011	Slc16a10	protein_coding	solute carrier family 16 (monocarboxylic acid transporters), member 10 [Source:MGI Symbol;Acc:MGI:1919722]
ENSMUSG00000079014	8.2013	51.7064	43.8529	105.687	124.876	158.787	34.5869	129.783	-1.90598	0.000804033	Serpina3i	protein_coding	serine (or cysteine) peptidase inhibitor, clade A, member 3I [Source:MGI Symbol;Acc:MGI:2182841]
ENSMUSG00000030562	322.926	224.724	211.468	444.998	513.604	427.731	253.04	462.111	-0.86924	0.00082165	Nox4	protein_coding	NADPH oxidase 4 [Source:MGI Symbol;Acc:MGI:1354184]
ENSMUSG00000020836	94.315	364.928	418.064	973.433	875.141	790.956	292.436	879.843	-1.58886	0.000827926	Coro6	protein_coding	coronin 6 [Source:MGI Symbol;Acc:MGI:2183448]
ENSMUSG00000079620	19953.8	12904.7	17549	8840.63	9503.69	10780.6	16802.5	9708.31	0.791385	0.000831066	Muc4	protein_coding	mucin 4 [Source:MGI Symbol;Acc:MGI:2153525]
ENSMUSG00000110605	127.12	83.5257	109.145	44.4998	56.3957	48.6284	106.597	49.8413	1.09746	0.00083811	Gm32856	lincRNA	predicted gene, 32856 [Source:MGI Symbol;Acc:MGI:5592015]
ENSMUSG00000024659	10025.1	6845.13	6608.15	13566	13752.5	13053.3	7826.11	13457.2	-0.782033	0.000844087	Anxa1	protein_coding	annexin A1 [Source:MGI Symbol;Acc:MGI:96819]
ENSMUSG00000071317	20.5033	8.94918	21.4392	55.6248	46.3251	50.6132	16.9639	50.8544	-1.58457	0.000848089	Bves	protein_coding	blood vessel epicardial substance [Source:MGI Symbol;Acc:MGI:1346013]
ENSMUSG00000036986	798.602	1000.32	1146.02	579.425	574.028	617.283	981.648	590.245	0.734038	0.000850936	Pml	protein_coding	promyelocytic leukemia [Source:MGI Symbol;Acc:MGI:104662]
ENSMUSG00000010080	913.42	1932.03	1855.47	699.018	741.201	799.888	1566.97	746.702	1.06948	0.000854693	Epn3	protein_coding	epsin 3 [Source:MGI Symbol;Acc:MGI:1919139]
ENSMUSG00000086711	327.027	296.317	298.2	208.593	169.187	173.673	307.181	183.818	0.739983	0.00086093	Gm15482	processed_transcript	predicted gene 15482 [Source:MGI Symbol;Acc:MGI:3705142]
ENSMUSG00000026826	205.033	224.724	218.29	127.937	127.898	131.991	216.015	129.275	0.740856	0.000874744	Nr4a2	protein_coding	nuclear receptor subfamily 4, group A, member 2 [Source:MGI Symbol;Acc:MGI:1352456]
ENSMUSG00000016256	1790.96	2338.72	2083.5	1360.95	1365.58	1226.63	2071.06	1317.72	0.652339	0.000890265	Ctsz	protein_coding	cathepsin Z [Source:MGI Symbol;Acc:MGI:1891190]
ENSMUSG00000031714	332.153	358.962	351.798	500.623	542.809	567.662	347.637	537.031	-0.627175	0.000891237	Gab1	protein_coding	growth factor receptor bound protein 2-associated protein 1 [Source:MGI Symbol;Acc:MGI:108088]
ENSMUSG00000051726	7.17614	29.8306	30.2098	86.2184	91.6431	57.5602	22.4055	78.4739	-1.80589	0.000896582	Kcnf1	protein_coding	potassium voltage-gated channel, subfamily F, member 1 [Source:MGI Symbol;Acc:MGI:2687399]
ENSMUSG00000065651	21.5284	8.94918	5.84706	0	1.00707	0	12.1082	0.335689	5.11367	0.000896787	Gm25973	snoRNA	predicted gene, 25973 [Source:MGI Symbol;Acc:MGI:5455750]
ENSMUSG00000026727	926.747	665.222	720.162	1267.32	1242.72	1256.4	770.711	1255.48	-0.70413	0.000898223	Rsu1	protein_coding	Ras suppressor protein 1 [Source:MGI Symbol;Acc:MGI:103040]
ENSMUSG00000051579	497.204	620.477	628.558	933.569	914.417	897.144	582.08	915.043	-0.652471	0.000900491	Tceal8	protein_coding	transcription elongation factor A (SII)-like 8 [Source:MGI Symbol;Acc:MGI:1913934]
ENSMUSG00000031641	654.054	562.804	523.311	386.592	326.29	361.24	580.056	358.04	0.695642	0.000902279	Cbr4	protein_coding	carbonyl reductase 4 [Source:MGI Symbol;Acc:MGI:2384567]
ENSMUSG00000058254	221.435	173.017	154.947	292.03	383.693	321.543	183.133	332.422	-0.860311	0.000907229	Tspan7	protein_coding	tetraspanin 7 [Source:MGI Symbol;Acc:MGI:1298407]
ENSMUSG00000034353	113.793	208.814	203.672	340.238	413.905	321.543	175.427	358.562	-1.0307	0.000910251	Ramp1	protein_coding	receptor (calcitonin) activity modifying protein 1 [Source:MGI Symbol;Acc:MGI:1858418]
ENSMUSG00000039103	145.573	120.317	151.049	317.061	303.127	195.506	138.98	271.898	-0.968451	0.000916885	Nexn	protein_coding	nexilin [Source:MGI Symbol;Acc:MGI:1916060]
ENSMUSG00000026688	128.145	248.588	272.863	427.384	479.364	462.466	216.532	456.405	-1.07515	0.000922416	Mgst3	protein_coding	microsomal glutathione S-transferase 3 [Source:MGI Symbol;Acc:MGI:1913697]
ENSMUSG00000022146	3198.51	1255.87	1407.19	770.403	843.922	855.463	1953.86	823.263	1.24686	0.00092669	Osmr	protein_coding	oncostatin M receptor [Source:MGI Symbol;Acc:MGI:1330819]
ENSMUSG00000078486	118.919	226.713	197.825	92.7079	85.6007	71.454	181.152	83.2542	1.12155	0.000958458	Perm1	protein_coding	PPARGC1 and ESRR induced regulator, muscle 1 [Source:MGI Symbol;Acc:MGI:1921433]
ENSMUSG00000030287	1828.89	939.664	797.149	533.998	512.597	574.609	1188.57	540.401	1.13701	0.000985238	Itpr2	protein_coding	inositol 1,4,5-triphosphate receptor 2 [Source:MGI Symbol;Acc:MGI:99418]
ENSMUSG00000102964	37.931	21.8758	13.6431	5.56248	3.0212	4.96208	24.4833	4.51525	2.43283	0.00098793	9430034N14Rik	TEC	RIKEN cDNA 9430034N14 gene [Source:MGI Symbol;Acc:MGI:2444791]
ENSMUSG00000039357	344.455	373.877	382.982	235.478	229.611	237.188	367.105	234.092	0.649198	0.00100061	Fut11	protein_coding	fucosyltransferase 11 [Source:MGI Symbol;Acc:MGI:1920318]
ENSMUSG00000069808	917.52	670.194	738.678	458.904	455.194	504.148	775.464	472.749	0.713906	0.00100822	Fam57a	protein_coding	family with sequence similarity 57, member A [Source:MGI Symbol;Acc:MGI:2151840]
ENSMUSG00000024479	12691.5	5751.34	5672.62	3782.48	3239.73	3800.95	8038.49	3607.72	1.15581	0.00102549	Mal2	protein_coding	mal, T cell differentiation protein 2 [Source:MGI Symbol;Acc:MGI:2146021]
ENSMUSG00000107728	182.479	83.5257	91.6039	61.1872	27.1908	21.8332	119.203	36.7371	1.69457	0.00102607	Gm38910	lincRNA	predicted gene, 38910 [Source:MGI Symbol;Acc:MGI:5621795]
ENSMUSG00000028003	27.6794	18.8927	20.4647	2.78124	4.02827	6.94691	22.3456	4.58547	2.29003	0.00102909	Lrat	protein_coding	lecithin-retinol acyltransferase (phosphatidylcholine-retinol-O-acyltransferase) [Source:MGI Symbol;Acc:MGI:1891259]
ENSMUSG00000033628	961.602	800.455	814.69	597.039	529.717	522.011	858.916	549.589	0.643874	0.00102947	Pik3c3	protein_coding	phosphatidylinositol 3-kinase catalytic subunit type 3 [Source:MGI Symbol;Acc:MGI:2445019]
ENSMUSG00000060188	138.397	339.075	344.002	111.25	92.6502	129.014	273.824	110.971	1.30329	0.00105487	Cxcl17	protein_coding	chemokine (C-X-C motif) ligand 17 [Source:MGI Symbol;Acc:MGI:2387642]
ENSMUSG00000045598	1384.99	2134.88	2061.09	1096.73	1081.59	1073.79	1860.32	1084.04	0.779187	0.00105574	Zfp553	protein_coding	zinc finger protein 553 [Source:MGI Symbol;Acc:MGI:2384725]
ENSMUSG00000116114	25.6291	12.9266	21.4392	56.5518	58.4099	46.6436	19.9983	53.8684	-1.43084	0.00105916	Gm35853	antisense	predicted gene, 35853 [Source:MGI Symbol;Acc:MGI:5595012]
ENSMUSG00000109761	0	0	0	3.70832	11.0777	9.92416	0	8.23674	-5.48572	0.00106893	5430403N17Rik	lincRNA	RIKEN cDNA 5430403N17 gene [Source:MGI Symbol;Acc:MGI:5439418]
ENSMUSG00000056214	660.205	535.957	576.909	896.486	907.367	905.084	591.024	902.979	-0.611595	0.00108675	Pard6g	protein_coding	par-6 family cell polarity regulator gamma [Source:MGI Symbol;Acc:MGI:2135606]
ENSMUSG00000021360	7433.45	4496.47	4778.02	3030.62	2917.47	3324.59	5569.31	3090.9	0.849452	0.00108892	Gcnt2	protein_coding	glucosaminyl (N-acetyl) transferase 2, I-branching enzyme [Source:MGI Symbol;Acc:MGI:1100870]
ENSMUSG00000013419	108.667	273.447	219.265	423.675	462.244	454.527	200.46	446.815	-1.1559	0.0010953	Zfp651	protein_coding	zinc finger protein 651 [Source:MGI Symbol;Acc:MGI:2670992]
ENSMUSG00000046794	279.869	182.961	212.443	109.395	123.869	128.022	225.091	120.429	0.902435	0.00109966	Ppp1r3b	protein_coding	protein phosphatase 1, regulatory subunit 3B [Source:MGI Symbol;Acc:MGI:2177268]
ENSMUSG00000018916	27.6794	88.4975	62.3686	158.531	146.025	162.756	59.5151	155.771	-1.38711	0.00110102	Csf2	protein_coding	colony stimulating factor 2 (granulocyte-macrophage) [Source:MGI Symbol;Acc:MGI:1339752]
ENSMUSG00000027456	1975.49	2577.36	2399.24	1528.75	1387.74	1542.22	2317.36	1486.24	0.640828	0.00110286	Sdcbp2	protein_coding	syndecan binding protein (syntenin) 2 [Source:MGI Symbol;Acc:MGI:2385156]
ENSMUSG00000007034	1180.99	2868.71	2753.96	1040.18	890.247	1116.47	2267.89	1015.63	1.159	0.00111738	Slc44a4	protein_coding	solute carrier family 44, member 4 [Source:MGI Symbol;Acc:MGI:1917379]
ENSMUSG00000036528	142.498	102.418	101.349	228.989	195.371	208.407	115.422	210.922	-0.870857	0.00112327	Ppfibp2	protein_coding	PTPRF interacting protein, binding protein 2 (liprin beta 2) [Source:MGI Symbol;Acc:MGI:894649]
ENSMUSG00000070960	265.517	347.029	348.874	178.926	201.413	185.582	320.474	188.641	0.765111	0.00112716	Gm19680	processed_pseudogene	predicted gene, 19680 [Source:MGI Symbol;Acc:MGI:5011865]
ENSMUSG00000066258	165.051	70.5991	55.547	30.5936	35.2473	29.7725	97.0658	31.8712	1.60615	0.001146	Trim12a	protein_coding	tripartite motif-containing 12A [Source:MGI Symbol;Acc:MGI:1923931]
ENSMUSG00000042429	7.17614	13.9209	17.5412	0.927079	1.00707	0	12.8794	0.644715	4.31367	0.00115119	Adora1	protein_coding	adenosine A1 receptor [Source:MGI Symbol;Acc:MGI:99401]
ENSMUSG00000037913	0	0.994353	2.92353	18.5416	11.0777	14.8862	1.30596	14.8352	-3.49014	0.00115479	Tmem156	protein_coding	transmembrane protein 156 [Source:MGI Symbol;Acc:MGI:2685292]
ENSMUSG00000105990	41.0065	13.9209	10.7196	1.85416	4.02827	2.97725	21.8824	2.95323	2.89435	0.00116833	Gm43307	TEC	predicted gene 43307 [Source:MGI Symbol;Acc:MGI:5663444]
ENSMUSG00000020790	5302.14	2913.46	2962.51	1917.2	1884.22	2005.67	3726.03	1935.7	0.944751	0.00117401	Ankfy1	protein_coding	ankyrin repeat and FYVE domain containing 1 [Source:MGI Symbol;Acc:MGI:1337008]
ENSMUSG00000086962	36.9059	11.9322	23.3882	4.6354	5.03533	3.96967	24.0754	4.5468	2.4036	0.00117711	Gm12248	protein_coding	predicted gene 12248 [Source:MGI Symbol;Acc:MGI:3651124]
ENSMUSG00000045287	1.02516	1.98871	2.92353	13.9062	19.1343	12.9014	1.97913	15.314	-2.94391	0.00119597	Rtn4rl1	protein_coding	reticulon 4 receptor-like 1 [Source:MGI Symbol;Acc:MGI:2661375]
ENSMUSG00000022237	194.781	237.65	222.188	128.864	134.947	124.052	218.206	129.288	0.755399	0.00122441	Ankrd33b	protein_coding	ankyrin repeat domain 33B [Source:MGI Symbol;Acc:MGI:1917904]
ENSMUSG00000032712	3621.9	1601.9	1796.02	1066.14	1064.47	1135.32	2339.94	1088.65	1.10389	0.00123518	Resf1	protein_coding	retroelement silencing factor 1 [Source:MGI Symbol;Acc:MGI:1914496]
ENSMUSG00000023336	35.8807	65.6273	38.0059	16.6874	15.106	15.8787	46.5046	15.8907	1.54878	0.00124714	Wfdc1	protein_coding	WAP four-disulfide core domain 1 [Source:MGI Symbol;Acc:MGI:1915116]
ENSMUSG00000040183	650.978	460.386	547.674	358.78	321.254	311.619	553.013	330.551	0.742083	0.00124825	Ankrd6	protein_coding	ankyrin repeat domain 6 [Source:MGI Symbol;Acc:MGI:2154278]
ENSMUSG00000035202	1845.29	5076.17	2644.82	6212.36	6873.23	10064.1	3188.76	7716.56	-1.27494	0.00125048	Lars2	protein_coding	leucyl-tRNA synthetase, mitochondrial [Source:MGI Symbol;Acc:MGI:2142973]
ENSMUSG00000075254	1382.94	1158.42	1234.7	676.768	804.646	892.182	1258.69	791.199	0.669956	0.00126928	Heg1	protein_coding	heart development protein with EGF-like domains 1 [Source:MGI Symbol;Acc:MGI:1924696]
ENSMUSG00000017446	27.6794	40.7685	34.1078	74.1664	72.5088	75.4236	34.1852	74.0329	-1.11397	0.00127938	C1qtnf1	protein_coding	C1q and tumor necrosis factor related protein 1 [Source:MGI Symbol;Acc:MGI:1919254]
ENSMUSG00000032536	2377.35	3274.41	3280.2	1802.24	1820.78	1937.2	2977.32	1853.41	0.683888	0.00130546	Trak1	protein_coding	trafficking protein, kinesin binding 1 [Source:MGI Symbol;Acc:MGI:1914345]
ENSMUSG00000079659	153.774	108.385	95.5019	56.5518	60.424	56.5677	119.22	57.8479	1.04279	0.00130962	Tmem243	protein_coding	transmembrane protein 243, mitochondrial [Source:MGI Symbol;Acc:MGI:3606159]
ENSMUSG00000026466	2519.85	1348.34	1318.51	915.954	809.682	881.266	1728.9	868.967	0.992368	0.00132091	Tor1aip1	protein_coding	torsin A interacting protein 1 [Source:MGI Symbol;Acc:MGI:3582693]
ENSMUSG00000030878	343.429	367.911	381.033	525.654	606.254	543.844	364.124	558.584	-0.617045	0.00132455	Cdr2	protein_coding	cerebellar degeneration-related 2 [Source:MGI Symbol;Acc:MGI:1100885]
ENSMUSG00000058325	2627.49	1913.14	1965.59	1318.31	1305.16	1422.13	2168.74	1348.53	0.685419	0.00132949	Dock1	protein_coding	dedicator of cytokinesis 1 [Source:MGI Symbol;Acc:MGI:2429765]
ENSMUSG00000101191	59.4594	26.8475	9.74509	5.56248	3.0212	6.94691	32.0174	5.17686	2.6254	0.00133073	Gm28809	antisense	predicted gene 28809 [Source:MGI Symbol;Acc:MGI:5579515]
ENSMUSG00000040213	231.687	219.752	230.959	141.843	147.032	122.067	227.466	136.981	0.731547	0.00133081	Kyat3	protein_coding	kynurenine aminotransferase 3 [Source:MGI Symbol;Acc:MGI:2677849]
ENSMUSG00000051331	102.516	110.373	133.508	189.124	204.435	206.423	115.466	199.994	-0.791673	0.00134675	Cacna1c	protein_coding	calcium channel, voltage-dependent, L type, alpha 1C subunit [Source:MGI Symbol;Acc:MGI:103013]
ENSMUSG00000033107	149.674	97.4466	106.222	60.2602	58.4099	55.5753	117.781	58.0818	1.01908	0.00135407	Rnf125	protein_coding	ring finger protein 125 [Source:MGI Symbol;Acc:MGI:1914914]
ENSMUSG00000035683	223.485	111.368	131.559	74.1664	62.4382	72.4464	155.471	69.6836	1.15678	0.0013753	Melk	protein_coding	maternal embryonic leucine zipper kinase [Source:MGI Symbol;Acc:MGI:106924]
ENSMUSG00000047586	13.3271	38.7798	21.4392	3.70832	0	5.9545	24.5154	3.22094	2.92367	0.00138429	Nccrp1	protein_coding	non-specific cytotoxic cell receptor protein 1 homolog (zebrafish) [Source:MGI Symbol;Acc:MGI:2685009]
ENSMUSG00000057173	0	0	0	11.125	4.02827	7.93933	0	7.69752	-5.39227	0.00141034	Rfx8	protein_coding	regulatory factor X 8 [Source:MGI Symbol;Acc:MGI:3588206]
ENSMUSG00000073987	441.845	289.357	277.735	174.291	156.095	202.453	336.312	177.613	0.92072	0.00141158	Ggh	protein_coding	gamma-glutamyl hydrolase [Source:MGI Symbol;Acc:MGI:1329035]
ENSMUSG00000053192	336.253	363.933	325.486	547.904	535.76	485.292	341.891	522.985	-0.613354	0.00141399	Mllt11	protein_coding	myeloid/lymphoid or mixed-lineage leukemia; translocated to, 11 [Source:MGI Symbol;Acc:MGI:1929671]
ENSMUSG00000047414	343.429	167.051	182.233	80.6559	119.841	103.211	230.905	101.236	1.1899	0.001415	Flrt2	protein_coding	fibronectin leucine rich transmembrane protein 2 [Source:MGI Symbol;Acc:MGI:3603594]
ENSMUSG00000086331	72.7865	25.8532	13.6431	6.48956	7.04947	7.93933	37.4276	7.15945	2.38551	0.00141522	Gm16310	sense_intronic	predicted gene 16310 [Source:MGI Symbol;Acc:MGI:3826522]
ENSMUSG00000048142	87.1388	178.984	188.08	67.6768	58.4099	70.4616	151.401	65.5161	1.20877	0.00142108	Nat8l	protein_coding	N-acetyltransferase 8-like [Source:MGI Symbol;Acc:MGI:2447776]
ENSMUSG00000046714	8.2013	15.9097	18.5157	33.3749	57.4028	42.6739	14.2089	44.4839	-1.64219	0.00145869	Foxc2	protein_coding	forkhead box C2 [Source:MGI Symbol;Acc:MGI:1347481]
ENSMUSG00000047746	0	1.98871	0	15.7604	9.0636	13.8938	0.662902	12.9059	-4.28068	0.00147069	Fbxo40	protein_coding	F-box protein 40 [Source:MGI Symbol;Acc:MGI:2443753]
ENSMUSG00000032786	978.005	1494.51	1533.88	815.83	756.307	750.267	1335.47	774.135	0.786724	0.00147137	Alas1	protein_coding	aminolevulinic acid synthase 1 [Source:MGI Symbol;Acc:MGI:87989]
ENSMUSG00000028965	77.9124	45.7403	48.7255	112.177	116.82	130.999	57.4594	119.998	-1.06357	0.0014818	Tnfrsf9	protein_coding	tumor necrosis factor receptor superfamily, member 9 [Source:MGI Symbol;Acc:MGI:1101059]
ENSMUSG00000071847	10.2516	8.94918	16.5667	46.354	42.2968	26.7952	11.9225	38.482	-1.68927	0.00148949	Apcdd1	protein_coding	adenomatosis polyposis coli down-regulated 1 [Source:MGI Symbol;Acc:MGI:3513977]
ENSMUSG00000105987	314.725	348.024	354.721	566.446	504.541	494.223	339.157	521.736	-0.62142	0.00149698	AI506816	processed_transcript	expressed sequence AI506816 [Source:MGI Symbol;Acc:MGI:2140929]
ENSMUSG00000027639	1346.04	881.991	982.305	599.82	682.791	602.397	1070.11	628.336	0.768126	0.00149733	Samhd1	protein_coding	SAM domain and HD domain, 1 [Source:MGI Symbol;Acc:MGI:1927468]
ENSMUSG00000026414	29.7297	60.6556	50.6745	114.031	98.6926	101.226	47.0199	104.65	-1.15328	0.00150687	Tnnt2	protein_coding	troponin T2, cardiac [Source:MGI Symbol;Acc:MGI:104597]
ENSMUSG00000037902	152.749	328.137	309.894	130.718	120.848	115.12	263.593	122.229	1.10887	0.00153681	Sirpa	protein_coding	signal-regulatory protein alpha [Source:MGI Symbol;Acc:MGI:108563]
ENSMUSG00000022755	298.322	106.396	127.661	76.0205	60.424	63.5146	177.46	66.6531	1.41171	0.00153858	Adgrg7	protein_coding	adhesion G protein-coupled receptor G7 [Source:MGI Symbol;Acc:MGI:2441732]
ENSMUSG00000098609	28.7046	15.9097	7.79607	3.70832	1.00707	0.992416	17.4701	1.9026	3.17895	0.00154774	Anxa11os	antisense	annexin A11, opposite strand [Source:MGI Symbol;Acc:MGI:3642737]
ENSMUSG00000037995	145.573	489.222	540.853	981.777	1074.54	1024.17	391.883	1026.83	-1.38946	0.00155914	Igsf9	protein_coding	immunoglobulin superfamily, member 9 [Source:MGI Symbol;Acc:MGI:2135283]
ENSMUSG00000097860	44.082	15.9097	10.7196	3.70832	2.01413	4.96208	23.5704	3.56151	2.72272	0.00156134	Gm26857	lincRNA	predicted gene, 26857 [Source:MGI Symbol;Acc:MGI:5477351]
ENSMUSG00000036452	493.103	409.674	423.911	242.895	270.901	306.657	442.229	273.484	0.693556	0.00157163	Arhgap26	protein_coding	Rho GTPase activating protein 26 [Source:MGI Symbol;Acc:MGI:1918552]
ENSMUSG00000070661	20.5033	61.6499	61.3941	3.70832	14.0989	14.8862	47.8491	10.8978	2.14103	0.00157844	Rnf186	protein_coding	ring finger protein 186 [Source:MGI Symbol;Acc:MGI:1914075]
ENSMUSG00000020469	46.1323	70.5991	71.1392	98.2704	165.159	142.908	62.6235	135.446	-1.11117	0.00158323	Myl7	protein_coding	myosin, light polypeptide 7, regulatory [Source:MGI Symbol;Acc:MGI:107495]
ENSMUSG00000027048	20.5033	2.98306	3.89804	0	0	0	9.12812	0	5.66777	0.00158525	Abcb11	protein_coding	ATP-binding cassette, sub-family B (MDR/TAP), member 11 [Source:MGI Symbol;Acc:MGI:1351619]
ENSMUSG00000031216	25.6291	17.8984	33.1333	62.1143	67.4735	55.5753	25.5536	61.721	-1.27132	0.0016226	Stard8	protein_coding	START domain containing 8 [Source:MGI Symbol;Acc:MGI:2448556]
ENSMUSG00000043895	227.586	251.571	308.919	410.696	492.456	409.868	262.692	437.673	-0.735968	0.00166369	S1pr2	protein_coding	sphingosine-1-phosphate receptor 2 [Source:MGI Symbol;Acc:MGI:99569]
ENSMUSG00000109864	110.718	95.4579	87.7058	61.1872	36.2544	31.7573	97.9604	43.0663	1.18224	0.00166578	Eid3	protein_coding	EP300 interacting inhibitor of differentiation 3 [Source:MGI Symbol;Acc:MGI:1913591]
ENSMUSG00000048249	1352.19	507.12	568.139	326.332	327.297	370.171	809.15	341.267	1.24539	0.00169184	Crebrf	protein_coding	CREB3 regulatory factor [Source:MGI Symbol;Acc:MGI:1924378]
ENSMUSG00000022587	14520.4	19460.5	20760.9	11742.4	11037.5	11750.2	18247.3	11510	0.664796	0.00169917	Ly6e	protein_coding	lymphocyte antigen 6 complex, locus E [Source:MGI Symbol;Acc:MGI:106651]
ENSMUSG00000101362	12.302	0.994353	2.92353	25.9582	32.2261	32.7497	5.40661	30.3114	-2.49474	0.00170858	Mrgprb9-ps	unprocessed_pseudogene	MAS-related GPR, member B9, pseudogene [Source:MGI Symbol;Acc:MGI:3033133]
ENSMUSG00000001473	1334.76	2342.7	2325.18	3359.74	3928.57	3647.13	2000.88	3645.14	-0.865268	0.00171167	Tubb6	protein_coding	tubulin, beta 6 class V [Source:MGI Symbol;Acc:MGI:1915201]
ENSMUSG00000038602	94.315	34.8024	45.8019	12.052	26.1837	9.92416	58.3064	16.0533	1.86273	0.0017241	Slc35f1	protein_coding	solute carrier family 35, member F1 [Source:MGI Symbol;Acc:MGI:2139810]
ENSMUSG00000034177	257.316	309.244	292.353	166.874	148.039	196.498	286.304	170.471	0.748139	0.00173862	Rnf43	protein_coding	ring finger protein 43 [Source:MGI Symbol;Acc:MGI:2442609]
ENSMUSG00000049134	53.3085	70.5991	54.5725	23.177	18.1272	31.7573	59.4934	24.3538	1.28862	0.00175407	Nrap	protein_coding	nebulin-related anchoring protein [Source:MGI Symbol;Acc:MGI:1098765]
ENSMUSG00000078956	0	0	0.974509	16.6874	8.05654	5.9545	0.324836	10.2328	-4.8419	0.00175644	Gm14221	lincRNA	predicted gene 14221 [Source:MGI Symbol;Acc:MGI:3650696]
ENSMUSG00000090215	171.202	139.209	174.437	89.9267	69.4876	101.226	161.616	86.8803	0.89499	0.0017651	Trim34b	protein_coding	tripartite motif-containing 34B [Source:MGI Symbol;Acc:MGI:4821264]
ENSMUSG00000032766	28.7046	109.379	64.3176	174.291	193.357	175.658	67.467	181.102	-1.42371	0.00178288	Gng11	protein_coding	guanine nucleotide binding protein (G protein), gamma 11 [Source:MGI Symbol;Acc:MGI:1913316]
ENSMUSG00000024472	3376.89	1387.12	1356.52	886.288	875.141	925.924	2040.18	895.785	1.18741	0.00180903	Dcp2	protein_coding	decapping mRNA 2 [Source:MGI Symbol;Acc:MGI:1917890]
ENSMUSG00000042215	195.806	243.617	262.143	346.728	388.728	431.701	233.855	389.052	-0.733749	0.0018127	Bag2	protein_coding	BCL2-associated athanogene 2 [Source:MGI Symbol;Acc:MGI:1891254]
ENSMUSG00000032244	6494.4	2963.17	3326	1991.37	2005.07	2232.94	4261.19	2076.46	1.03711	0.00181419	Fem1b	protein_coding	feminization 1 homolog b (C. elegans) [Source:MGI Symbol;Acc:MGI:1335087]
ENSMUSG00000029273	31.78	26.8475	23.3882	9.27079	8.05654	1.98483	27.3386	6.43739	2.08085	0.00182254	Sult1d1	protein_coding	sulfotransferase family 1D, member 1 [Source:MGI Symbol;Acc:MGI:1926341]
ENSMUSG00000057409	1302.98	716.929	698.723	479.3	462.244	467.428	906.211	469.657	0.94807	0.00182947	Zfp53	protein_coding	zinc finger protein 53 [Source:MGI Symbol;Acc:MGI:99200]
ENSMUSG00000032511	28.7046	25.8532	22.4137	56.5518	56.3957	58.5526	25.6572	57.1667	-1.15681	0.00184388	Scn5a	protein_coding	sodium channel, voltage-gated, type V, alpha [Source:MGI Symbol;Acc:MGI:98251]
ENSMUSG00000061288	2991.42	2112.01	2177.05	1493.52	1472.33	1567.03	2426.83	1510.96	0.683556	0.00185084	Taok3	protein_coding	TAO kinase 3 [Source:MGI Symbol;Acc:MGI:3041177]
ENSMUSG00000068606	16.4026	3.97741	3.89804	0	0	0	8.09268	0	5.49407	0.00185559	Gm4841	protein_coding	predicted gene 4841 [Source:MGI Symbol;Acc:MGI:3643814]
ENSMUSG00000031565	595.619	1123.62	1164.54	1864.36	1874.15	1744.67	961.259	1827.73	-0.926932	0.00185976	Fgfr1	protein_coding	fibroblast growth factor receptor 1 [Source:MGI Symbol;Acc:MGI:95522]
ENSMUSG00000026976	935.973	1441.81	1666.41	759.278	728.109	780.039	1348.07	755.809	0.834884	0.00186267	Pax8	protein_coding	paired box 8 [Source:MGI Symbol;Acc:MGI:97492]
ENSMUSG00000020460	1936.53	1568.1	1209.37	2659.79	2656.64	2530.66	1571.33	2615.7	-0.735302	0.00186334	Rps27a	protein_coding	ribosomal protein S27A [Source:MGI Symbol;Acc:MGI:1925544]
ENSMUSG00000030246	1112.3	1083.85	952.095	719.414	587.12	732.403	1049.41	679.646	0.626531	0.00186779	Ldhb	protein_coding	lactate dehydrogenase B [Source:MGI Symbol;Acc:MGI:96763]
ENSMUSG00000056423	0	0.994353	0	11.125	8.05654	8.93175	0.331451	9.37108	-4.71332	0.00188516	Uts2b	protein_coding	urotensin 2B [Source:MGI Symbol;Acc:MGI:2677064]
ENSMUSG00000050565	8337.65	6368.83	6203.73	4555.67	4467.35	4529.39	6970.07	4517.47	0.625636	0.00188605	Tor1aip2	protein_coding	torsin A interacting protein 2 [Source:MGI Symbol;Acc:MGI:3582695]
ENSMUSG00000005803	517.707	466.352	434.631	312.426	226.59	312.611	472.897	283.876	0.735757	0.00189536	Sqor	protein_coding	sulfide quinone oxidoreductase [Source:MGI Symbol;Acc:MGI:1929899]
ENSMUSG00000004319	1843.24	1460.71	1346.77	1001.25	863.056	1041.04	1550.24	968.449	0.678612	0.00190146	Clcn3	protein_coding	chloride channel, voltage-sensitive 3 [Source:MGI Symbol;Acc:MGI:103555]
ENSMUSG00000026675	4415.38	2820.98	3006.36	2079.44	1938.6	2057.28	3414.24	2025.11	0.753514	0.00190558	Hsd17b7	protein_coding	hydroxysteroid (17-beta) dehydrogenase 7 [Source:MGI Symbol;Acc:MGI:1330808]
ENSMUSG00000031740	350.606	638.375	617.839	957.673	1005.05	990.432	535.606	984.386	-0.877822	0.0019292	Mmp2	protein_coding	matrix metallopeptidase 2 [Source:MGI Symbol;Acc:MGI:97009]
ENSMUSG00000039470	52.2833	40.7685	50.6745	88.9996	112.791	85.3478	47.9088	95.713	-0.99811	0.00193469	Zdhhc2	protein_coding	zinc finger, DHHC domain containing 2 [Source:MGI Symbol;Acc:MGI:1923452]
ENSMUSG00000031785	261.416	501.154	521.362	872.382	852.986	765.153	427.978	830.173	-0.955638	0.0019477	Adgrg1	protein_coding	adhesion G protein-coupled receptor G1 [Source:MGI Symbol;Acc:MGI:1340051]
ENSMUSG00000030064	1305.03	983.416	1083.65	725.903	763.357	683.775	1124.03	724.345	0.63387	0.00196354	Frmd4b	protein_coding	FERM domain containing 4B [Source:MGI Symbol;Acc:MGI:2141794]
ENSMUSG00000108912	187.605	77.5596	62.3686	35.229	39.2756	40.6891	109.178	38.3979	1.50715	0.00196473	E230020D15Rik	TEC	RIKEN cDNA E230020D15 gene [Source:MGI Symbol;Acc:MGI:2442650]
ENSMUSG00000109206	39.9813	20.8814	12.6686	5.56248	6.0424	2.97725	24.5105	4.86071	2.3312	0.00196596	Gm45137	TEC	predicted gene 45137 [Source:MGI Symbol;Acc:MGI:5753713]
ENSMUSG00000047963	296.272	351.007	306.97	508.04	483.392	466.436	318.083	485.956	-0.611457	0.00197237	Stbd1	protein_coding	starch binding domain 1 [Source:MGI Symbol;Acc:MGI:1261768]
ENSMUSG00000022051	6372.41	3248.55	3447.81	2183.27	2166.2	2404.62	4356.26	2251.37	0.952263	0.00197779	Bnip3l	protein_coding	BCL2/adenovirus E1B interacting protein 3-like [Source:MGI Symbol;Acc:MGI:1332659]
ENSMUSG00000027859	52.2833	202.848	205.621	450.561	366.572	441.625	153.584	419.586	-1.44946	0.00197785	Ngf	protein_coding	nerve growth factor [Source:MGI Symbol;Acc:MGI:97321]
ENSMUSG00000020154	595.619	362.939	332.308	218.791	216.519	244.134	430.289	226.482	0.925675	0.00198287	Ptprb	protein_coding	protein tyrosine phosphatase, receptor type, B [Source:MGI Symbol;Acc:MGI:97809]
ENSMUSG00000033487	5986.95	3119.29	3123.3	2096.13	2113.83	2114.84	4076.51	2108.27	0.951246	0.00198388	Fndc3a	protein_coding	fibronectin type III domain containing 3A [Source:MGI Symbol;Acc:MGI:1196463]
ENSMUSG00000109052	9.22646	12.9266	1.94902	0	0	0	8.03403	0	5.4846	0.00199332	Gm45012	antisense	predicted gene 45012 [Source:MGI Symbol;Acc:MGI:5753588]
ENSMUSG00000069972	1601.3	177.989	221.214	167.801	128.905	151.84	666.836	149.515	2.15683	0.00199785	Rps13-ps2	processed_pseudogene	ribosomal protein S13, pseudogene 2 [Source:MGI Symbol;Acc:MGI:3704295]
ENSMUSG00000023960	959.552	524.024	525.26	348.582	341.396	353.3	669.612	347.759	0.945038	0.00199917	Enpp5	protein_coding	ectonucleotide pyrophosphatase/phosphodiesterase 5 [Source:MGI Symbol;Acc:MGI:1933830]
ENSMUSG00000092130	0	2.98306	4.87255	18.5416	15.106	20.8407	2.61854	18.1628	-2.78279	0.00200308	D030025P21Rik	antisense	RIKEN cDNA D030025P21 gene [Source:MGI Symbol;Acc:MGI:3698049]
ENSMUSG00000025265	92.2646	103.413	116.941	189.124	177.244	167.718	104.206	178.029	-0.772348	0.00201118	Fgd1	protein_coding	FYVE, RhoGEF and PH domain containing 1 [Source:MGI Symbol;Acc:MGI:104566]
ENSMUSG00000039193	216.309	67.616	78.9352	32.4478	42.2968	46.6436	120.954	40.4627	1.57993	0.00204201	Nlrc4	protein_coding	NLR family, CARD domain containing 4 [Source:MGI Symbol;Acc:MGI:3036243]
ENSMUSG00000020627	26.6542	20.8814	23.3882	50.0623	55.3887	55.5753	23.6413	53.6754	-1.1832	0.00205111	Klhl29	protein_coding	kelch-like 29 [Source:MGI Symbol;Acc:MGI:2683857]
ENSMUSG00000042724	1452.66	1875.35	1887.62	1031.84	1136.98	1195.86	1738.54	1121.56	0.63251	0.0020889	Map3k9	protein_coding	mitogen-activated protein kinase kinase kinase 9 [Source:MGI Symbol;Acc:MGI:2449952]
ENSMUSG00000024500	132.246	131.255	152.998	80.6559	43.3039	78.4009	138.833	67.4536	1.04004	0.00211497	Ppp2r2b	protein_coding	protein phosphatase 2, regulatory subunit B, beta [Source:MGI Symbol;Acc:MGI:1920180]
ENSMUSG00000038305	142.498	104.407	81.8588	40.7915	45.318	63.5146	109.588	49.8747	1.13602	0.00215588	Spats2l	protein_coding	spermatogenesis associated, serine-rich 2-like [Source:MGI Symbol;Acc:MGI:1914448]
ENSMUSG00000037820	4676.79	8288.93	8642.92	12180	14344.7	12982.8	7202.88	13169.1	-0.870495	0.00216704	Tgm2	protein_coding	transglutaminase 2, C polypeptide [Source:MGI Symbol;Acc:MGI:98731]
ENSMUSG00000046718	1278.38	5339.68	4148.49	1396.18	1374.65	1363.58	3588.85	1378.14	1.38082	0.0021726	Bst2	protein_coding	bone marrow stromal cell antigen 2 [Source:MGI Symbol;Acc:MGI:1916800]
ENSMUSG00000052713	1015.94	742.782	833.205	510.821	550.866	579.571	863.974	547.086	0.659234	0.00218098	Zfp608	protein_coding	zinc finger protein 608 [Source:MGI Symbol;Acc:MGI:2442338]
ENSMUSG00000024986	55.3588	42.7572	71.1392	23.177	26.1837	20.8407	56.4184	23.4005	1.27042	0.00219168	Hhex	protein_coding	hematopoietically expressed homeobox [Source:MGI Symbol;Acc:MGI:96086]
ENSMUSG00000031483	4178.56	3054.65	3131.1	2188.83	2129.95	2314.32	3454.77	2211.03	0.643834	0.00219875	Erlin2	protein_coding	ER lipid raft associated 2 [Source:MGI Symbol;Acc:MGI:2387215]
ENSMUSG00000056091	17.4278	31.8193	33.1333	68.6039	68.4806	57.5602	27.4601	64.8815	-1.2386	0.00223136	St3gal5	protein_coding	ST3 beta-galactoside alpha-2,3-sialyltransferase 5 [Source:MGI Symbol;Acc:MGI:1339963]
ENSMUSG00000026255	328.052	433.538	473.611	697.164	648.551	651.025	411.734	665.58	-0.692681	0.00223144	Efhd1	protein_coding	EF hand domain containing 1 [Source:MGI Symbol;Acc:MGI:1921607]
ENSMUSG00000044337	492.078	429.561	512.592	304.082	303.127	331.467	478.077	312.892	0.611669	0.00225221	Ackr3	protein_coding	atypical chemokine receptor 3 [Source:MGI Symbol;Acc:MGI:109562]
ENSMUSG00000097194	7.17614	8.94918	10.7196	0.927079	0	0	8.94831	0.309026	4.67991	0.00226349	9330175E14Rik	lincRNA	RIKEN cDNA 9330175E14 gene [Source:MGI Symbol;Acc:MGI:2443913]
ENSMUSG00000015882	1565.42	613.516	653.896	401.425	354.488	471.398	944.278	409.104	1.20662	0.00226422	Lcorl	protein_coding	ligand dependent nuclear receptor corepressor-like [Source:MGI Symbol;Acc:MGI:2651932]
ENSMUSG00000046157	239.888	262.509	281.633	173.364	145.018	166.726	261.344	161.702	0.692328	0.00226878	Tmem229b	protein_coding	transmembrane protein 229B [Source:MGI Symbol;Acc:MGI:2444389]
ENSMUSG00000103520	10.2516	13.9209	11.6941	0.927079	1.00707	1.98483	11.9556	1.30633	3.19973	0.00230432	1110025M09Rik	TEC	RIKEN cDNA 1110025M09 gene [Source:MGI Symbol;Acc:MGI:1915885]
ENSMUSG00000049511	92.2646	66.6217	78.9352	139.989	175.23	128.022	79.2739	147.747	-0.898347	0.00230485	Htr1b	protein_coding	5-hydroxytryptamine (serotonin) receptor 1B [Source:MGI Symbol;Acc:MGI:96274]
ENSMUSG00000045827	5370.83	2728.51	2710.11	1790.19	1844.95	1901.47	3603.15	1845.54	0.965187	0.00230695	Serpinb9	protein_coding	serine (or cysteine) peptidase inhibitor, clade B, member 9 [Source:MGI Symbol;Acc:MGI:106603]
ENSMUSG00000037613	6849.11	5032.42	5305.23	3628.59	3408.92	3988.52	5728.92	3675.34	0.640363	0.00233548	Tnfrsf23	protein_coding	tumor necrosis factor receptor superfamily, member 23 [Source:MGI Symbol;Acc:MGI:1930269]
ENSMUSG00000021806	116.869	302.283	317.69	515.456	592.155	543.844	245.614	550.485	-1.16386	0.00234226	Nid2	protein_coding	nidogen 2 [Source:MGI Symbol;Acc:MGI:1298229]
ENSMUSG00000022844	143.523	212.792	204.647	326.332	323.268	303.679	186.987	317.76	-0.764553	0.00234781	Pdia5	protein_coding	protein disulfide isomerase associated 5 [Source:MGI Symbol;Acc:MGI:1919849]
ENSMUSG00000113535	46.1323	433.538	384.931	88.0725	59.4169	74.4312	288.201	73.9736	1.96185	0.00235058	AU015791	lincRNA	expressed sequence AU015791 [Source:MGI Symbol;Acc:MGI:2144938]
ENSMUSG00000101360	13.3271	5.96612	2.92353	0	0	0	7.40559	0	5.36616	0.00236447	4933417O13Rik	antisense	RIKEN cDNA 4933417O13 gene [Source:MGI Symbol;Acc:MGI:1918403]
ENSMUSG00000107655	15.3774	18.8927	24.3627	4.6354	4.02827	4.96208	19.5443	4.54192	2.1057	0.00241302	Gm44220	TEC	predicted gene, 44220 [Source:MGI Symbol;Acc:MGI:5690612]
ENSMUSG00000020069	363.933	421.606	346.925	252.166	229.611	246.119	377.488	242.632	0.637435	0.00241805	Hnrnph3	protein_coding	heterogeneous nuclear ribonucleoprotein H3 [Source:MGI Symbol;Acc:MGI:1926462]
ENSMUSG00000009545	516.682	664.228	689.953	327.259	411.89	408.876	623.621	382.675	0.705035	0.00243286	Kcnq1	protein_coding	potassium voltage-gated channel, subfamily Q, member 1 [Source:MGI Symbol;Acc:MGI:108083]
ENSMUSG00000101609	677.632	241.628	194.902	149.26	144.011	119.09	371.387	137.453	1.43359	0.00243683	Kcnq1ot1	antisense	KCNQ1 overlapping transcript 1 [Source:MGI Symbol;Acc:MGI:1926855]
ENSMUSG00000106306	19.4781	6.96047	0.974509	0	0	0	9.13769	0	5.66943	0.00244188	4933401H06Rik	processed_transcript	RIKEN cDNA 4933401H06 gene [Source:MGI Symbol;Acc:MGI:1918288]
ENSMUSG00000073198	342.404	273.447	222.188	165.947	132.933	170.696	279.347	156.525	0.834969	0.00245872	Bnip3l-ps	transcribed_processed_pseudogene	BCL2/adenovirus E1B interacting protein 3-like, pseudogene [Source:MGI Symbol;Acc:MGI:3642435]
ENSMUSG00000020181	473.625	298.306	313.792	181.708	211.484	213.37	361.908	202.187	0.839942	0.00247798	Nav3	protein_coding	neuron navigator 3 [Source:MGI Symbol;Acc:MGI:2183703]
ENSMUSG00000078670	191.705	186.938	180.284	280.905	318.233	273.907	186.309	291.015	-0.643321	0.00249182	Fam174b	protein_coding	family with sequence similarity 174, member B [Source:MGI Symbol;Acc:MGI:3698178]
ENSMUSG00000110340	6.15098	31.8193	14.6176	55.6248	75.53	49.6208	17.5293	60.2585	-1.77941	0.0024995	1600027J07Rik	lincRNA	RIKEN cDNA 1600027J07 gene [Source:MGI Symbol;Acc:MGI:1917044]
ENSMUSG00000004451	1053.87	1408	1513.41	2097.05	2114.84	2022.54	1325.09	2078.15	-0.649106	0.00257278	Ralb	protein_coding	v-ral simian leukemia viral oncogene B [Source:MGI Symbol;Acc:MGI:1927244]
ENSMUSG00000020573	403.914	220.746	210.494	136.281	124.876	151.84	278.385	137.666	1.01548	0.002587	Pik3cg	protein_coding	phosphatidylinositol-4,5-bisphosphate 3-kinase catalytic subunit gamma [Source:MGI Symbol;Acc:MGI:1353576]
ENSMUSG00000001942	369.059	266.487	299.174	177.072	182.279	204.438	311.573	187.93	0.729334	0.00260063	Siae	protein_coding	sialic acid acetylesterase [Source:MGI Symbol;Acc:MGI:104803]
ENSMUSG00000019823	98.4156	176.995	236.806	363.415	362.544	329.482	170.739	351.814	-1.04239	0.00262534	Mical1	protein_coding	microtubule associated monooxygenase, calponin and LIM domain containing 1 [Source:MGI Symbol;Acc:MGI:2385847]
ENSMUSG00000028641	197.856	452.431	406.37	724.049	754.293	652.018	352.219	710.12	-1.01132	0.00262923	P3h1	protein_coding	prolyl 3-hydroxylase 1 [Source:MGI Symbol;Acc:MGI:1888921]
ENSMUSG00000005950	35.8807	61.6499	57.496	91.7809	120.848	106.189	51.6755	106.272	-1.03842	0.00263813	P2rx5	protein_coding	purinergic receptor P2X, ligand-gated ion channel, 5 [Source:MGI Symbol;Acc:MGI:2137026]
ENSMUSG00000108268	26.6542	24.8588	11.6941	6.48956	4.02827	1.98483	21.0691	4.16755	2.32856	0.00264594	Gm44187	TEC	predicted gene, 44187 [Source:MGI Symbol;Acc:MGI:5690579]
ENSMUSG00000091996	19.4781	3.97741	6.82156	0	0	0.992416	10.0924	0.330805	4.85096	0.0026638	BC049352	protein_coding	cDNA sequence BC049352 [Source:MGI Symbol;Acc:MGI:3040681]
ENSMUSG00000029096	321.901	644.341	628.558	1017.01	1082.6	939.818	531.6	1013.14	-0.930211	0.00267715	Htra3	protein_coding	HtrA serine peptidase 3 [Source:MGI Symbol;Acc:MGI:1925808]
ENSMUSG00000053846	230.662	201.854	223.163	114.031	156.095	106.189	218.559	125.438	0.80168	0.00268319	Lipg	protein_coding	lipase, endothelial [Source:MGI Symbol;Acc:MGI:1341803]
ENSMUSG00000028044	143.523	201.854	186.131	302.228	294.064	279.861	177.169	292.051	-0.720746	0.00268597	Cks1b	protein_coding	CDC28 protein kinase 1b [Source:MGI Symbol;Acc:MGI:1889208]
ENSMUSG00000005611	241.938	227.707	226.086	342.092	349.452	353.3	231.91	348.282	-0.586758	0.00271123	Mrvi1	protein_coding	MRV integration site 1 [Source:MGI Symbol;Acc:MGI:1338023]
ENSMUSG00000090799	0	0	0	7.41664	7.04947	4.96208	0	6.47606	-5.14149	0.00274064	Klhl33	protein_coding	kelch-like 33 [Source:MGI Symbol;Acc:MGI:3644593]
ENSMUSG00000021211	194.781	84.52	60.4196	50.9894	38.2685	24.8104	113.24	38.0228	1.57239	0.0027808	Akr1c12	protein_coding	aldo-keto reductase family 1, member C12 [Source:MGI Symbol;Acc:MGI:1351661]
ENSMUSG00000087390	18.4529	12.9266	12.6686	1.85416	1.00707	3.96967	14.6827	2.27696	2.68929	0.00283544	Gm7598	lincRNA	predicted gene 7598 [Source:MGI Symbol;Acc:MGI:3644312]
ENSMUSG00000030691	956.477	672.183	633.431	495.987	395.777	445.595	754.03	445.787	0.757903	0.00285216	Fchsd2	protein_coding	FCH and double SH3 domains 2 [Source:MGI Symbol;Acc:MGI:2448475]
ENSMUSG00000010358	279.869	656.273	592.502	245.676	250.76	248.104	509.548	248.18	1.03804	0.00286875	Ifi35	protein_coding	interferon-induced protein 35 [Source:MGI Symbol;Acc:MGI:1917360]
ENSMUSG00000037386	104.567	117.334	131.559	190.978	197.385	191.536	117.82	193.3	-0.713645	0.00290008	Rims2	protein_coding	regulating synaptic membrane exocytosis 2 [Source:MGI Symbol;Acc:MGI:2152972]
ENSMUSG00000030796	459.273	943.641	989.127	1506.5	1641.52	1496.56	797.347	1548.2	-0.957154	0.0029001	Tead2	protein_coding	TEA domain family member 2 [Source:MGI Symbol;Acc:MGI:104904]
ENSMUSG00000022438	291.146	366.916	400.523	531.217	543.816	598.427	352.862	557.82	-0.660322	0.00290984	Parvb	protein_coding	parvin, beta [Source:MGI Symbol;Acc:MGI:2153063]
ENSMUSG00000033721	31.78	28.8362	43.8529	65.8226	71.5018	83.363	34.8231	73.5625	-1.07737	0.0029155	Vav3	protein_coding	vav 3 oncogene [Source:MGI Symbol;Acc:MGI:1888518]
ENSMUSG00000063522	14.3523	21.8758	13.6431	4.6354	3.0212	0.992416	16.6237	2.883	2.51762	0.00291731	2010109I03Rik	protein_coding	RIKEN cDNA 2010109I03 gene [Source:MGI Symbol;Acc:MGI:1914288]
ENSMUSG00000029860	926.747	2857.77	3115.51	5077.61	5878.25	5338.21	2300.01	5431.36	-1.23963	0.00292318	Zyx	protein_coding	zyxin [Source:MGI Symbol;Acc:MGI:103072]
ENSMUSG00000020170	3319.48	1769.95	1864.24	1272.88	1222.58	1280.22	2317.89	1258.56	0.880974	0.00293221	Frs2	protein_coding	fibroblast growth factor receptor substrate 2 [Source:MGI Symbol;Acc:MGI:1100860]
ENSMUSG00000030428	42.0317	34.8024	35.0823	14.8333	14.0989	14.8862	37.3055	14.6062	1.352	0.00293699	Ttyh1	protein_coding	tweety family member 1 [Source:MGI Symbol;Acc:MGI:1889007]
ENSMUSG00000003948	355.731	168.046	184.182	483.008	463.251	467.428	235.986	471.229	-0.998243	0.00296568	Mmd	protein_coding	monocyte to macrophage differentiation-associated [Source:MGI Symbol;Acc:MGI:1914718]
ENSMUSG00000079056	3.07549	6.96047	7.79607	18.5416	23.1625	27.7877	5.94401	23.1639	-1.95679	0.00298522	Kcnip3	protein_coding	Kv channel interacting protein 3, calsenilin [Source:MGI Symbol;Acc:MGI:1929258]
ENSMUSG00000046133	257.316	156.113	199.774	118.666	108.763	111.151	204.401	112.86	0.85626	0.00301957	C130073F10Rik	protein_coding	RIKEN cDNA C130073F10 gene [Source:MGI Symbol;Acc:MGI:3045359]
ENSMUSG00000012350	1659.74	840.229	851.721	558.102	488.427	650.033	1117.23	565.521	0.982153	0.00303467	Ehf	protein_coding	ets homologous factor [Source:MGI Symbol;Acc:MGI:1270840]
ENSMUSG00000108478	36.9059	5.96612	13.6431	2.78124	3.0212	0	18.8384	1.93415	3.27785	0.00305466	Gm19514	TEC	predicted gene, 19514 [Source:MGI Symbol;Acc:MGI:5011699]
ENSMUSG00000010435	15.3774	25.8532	14.6176	4.6354	0	3.96967	18.6161	2.86835	2.6859	0.00307934	Spaca7	protein_coding	sperm acrosome associated 7 [Source:MGI Symbol;Acc:MGI:1925884]
ENSMUSG00000020473	473.625	1254.87	1229.83	2011.76	2430.05	1959.03	986.11	2133.61	-1.11337	0.00309129	Aebp1	protein_coding	AE binding protein 1 [Source:MGI Symbol;Acc:MGI:1197012]
ENSMUSG00000097482	13.3271	4.97177	2.92353	0	0	0	7.07414	0	5.3	0.00309909	Gm17634	antisense	predicted gene, 17634 [Source:MGI Symbol;Acc:MGI:4937268]
ENSMUSG00000009628	147.623	66.6217	69.1902	50.0623	28.1979	28.7801	94.4784	35.6801	1.40178	0.0031052	Tex15	protein_coding	testis expressed gene 15 [Source:MGI Symbol;Acc:MGI:1934816]
ENSMUSG00000029228	169.152	231.684	230.959	129.791	105.742	129.014	210.598	121.516	0.793242	0.00310529	Lnx1	protein_coding	ligand of numb-protein X 1 [Source:MGI Symbol;Acc:MGI:1278335]
ENSMUSG00000030717	2224.6	4853.44	4812.13	2096.13	2050.39	1950.1	3963.39	2032.2	0.963711	0.00313644	Nupr1	protein_coding	nuclear protein transcription regulator 1 [Source:MGI Symbol;Acc:MGI:1891834]
ENSMUSG00000022537	16.4026	29.8306	31.1843	64.8956	55.3887	59.545	25.8058	59.9431	-1.21423	0.0031406	Tmem44	protein_coding	transmembrane protein 44 [Source:MGI Symbol;Acc:MGI:1924489]
ENSMUSG00000044098	923.671	736.816	732.831	475.592	513.604	565.677	797.773	518.291	0.622243	0.00314367	Rsbn1	protein_coding	rosbin, round spermatid basic protein 1 [Source:MGI Symbol;Acc:MGI:2444993]
ENSMUSG00000052798	175.303	197.876	204.647	278.124	313.198	305.664	192.609	298.995	-0.633895	0.00314681	Nup107	protein_coding	nucleoporin 107 [Source:MGI Symbol;Acc:MGI:2143854]
ENSMUSG00000111971	98.4156	39.7741	38.9804	26.8853	16.1131	11.909	59.0567	18.3025	1.68567	0.00314966	Gm48678	antisense	predicted gene, 48678 [Source:MGI Symbol;Acc:MGI:6098299]
ENSMUSG00000019997	22983.1	35108.6	34265.7	49677.6	48736	49879.8	30785.8	49431.1	-0.683151	0.00316841	Ctgf	protein_coding	connective tissue growth factor [Source:MGI Symbol;Acc:MGI:95537]
ENSMUSG00000090071	0	1.98871	1.94902	16.6874	15.106	6.94691	1.31258	12.9134	-3.28775	0.00319005	Cdk5r2	protein_coding	cyclin-dependent kinase 5, regulatory subunit 2 (p39) [Source:MGI Symbol;Acc:MGI:1330828]
ENSMUSG00000102950	63.5601	33.808	15.5921	13.9062	7.04947	5.9545	37.6534	8.97005	2.06291	0.00319141	Gm37018	TEC	predicted gene, 37018 [Source:MGI Symbol;Acc:MGI:5610246]
ENSMUSG00000042115	54.3336	109.379	131.559	191.905	214.505	215.354	98.4237	207.255	-1.07318	0.00319814	Klhdc8a	protein_coding	kelch domain containing 8A [Source:MGI Symbol;Acc:MGI:2442630]
ENSMUSG00000073599	39.9813	31.8193	54.5725	96.4163	96.6784	72.4464	42.1244	88.5137	-1.07068	0.00319908	Ecscr	protein_coding	endothelial cell surface expressed chemotaxis and apoptosis regulator [Source:MGI Symbol;Acc:MGI:1915795]
ENSMUSG00000026923	728.891	712.951	809.817	429.238	487.42	559.723	750.553	492.127	0.609233	0.00320459	Notch1	protein_coding	notch 1 [Source:MGI Symbol;Acc:MGI:97363]
ENSMUSG00000032796	272.693	188.927	215.367	364.342	354.488	380.095	225.662	366.308	-0.699273	0.00324226	Lama1	protein_coding	laminin, alpha 1 [Source:MGI Symbol;Acc:MGI:99892]
ENSMUSG00000037784	66.6356	166.057	154.947	299.447	292.049	242.15	129.213	277.882	-1.10412	0.00329237	Dzip1l	protein_coding	DAZ interacting protein 1-like [Source:MGI Symbol;Acc:MGI:1919757]
ENSMUSG00000037852	710.438	1575.06	1606.97	2533.71	2617.37	2519.75	1297.49	2556.94	-0.978611	0.00330873	Cpe	protein_coding	carboxypeptidase E [Source:MGI Symbol;Acc:MGI:101932]
ENSMUSG00000039616	362.908	337.086	369.339	233.624	207.456	255.051	356.444	232.044	0.619161	0.00334142	Mocos	protein_coding	molybdenum cofactor sulfurase [Source:MGI Symbol;Acc:MGI:1915841]
ENSMUSG00000043903	433.644	493.199	604.196	715.705	882.191	833.63	510.346	810.509	-0.667	0.00335782	Zfp469	lincRNA	zinc finger protein 469 [Source:MGI Symbol;Acc:MGI:2684868]
ENSMUSG00000019806	860.111	480.273	498.949	357.853	333.339	310.626	613.111	333.939	0.876259	0.00336003	Aig1	protein_coding	androgen-induced 1 [Source:MGI Symbol;Acc:MGI:1913503]
ENSMUSG00000029816	58.4343	109.379	87.7058	151.114	176.237	161.764	85.173	163.038	-0.935737	0.00338857	Gpnmb	protein_coding	glycoprotein (transmembrane) nmb [Source:MGI Symbol;Acc:MGI:1934765]
ENSMUSG00000070687	83.0382	102.418	139.355	178.926	229.611	190.544	108.27	199.694	-0.88196	0.00339041	Htr1d	protein_coding	5-hydroxytryptamine (serotonin) receptor 1D [Source:MGI Symbol;Acc:MGI:96276]
ENSMUSG00000078518	11.2768	8.94918	11.6941	1.85416	0	0	10.64	0.618053	4.05358	0.00339087	Gm13030	protein_coding	predicted gene 13030 [Source:MGI Symbol;Acc:MGI:3651765]
ENSMUSG00000015745	258.341	358.962	450.223	598.893	725.088	559.723	355.842	627.901	-0.818905	0.00342238	Plekho1	protein_coding	pleckstrin homology domain containing, family O member 1 [Source:MGI Symbol;Acc:MGI:1914470]
ENSMUSG00000000402	136.347	71.5934	63.3431	23.177	28.1979	50.6132	90.4277	33.996	1.41215	0.00343006	Egfl6	protein_coding	EGF-like-domain, multiple 6 [Source:MGI Symbol;Acc:MGI:1858599]
ENSMUSG00000036564	182.479	258.532	291.378	443.144	431.025	372.156	244.13	415.442	-0.766636	0.00347893	Ndrg4	protein_coding	N-myc downstream regulated gene 4 [Source:MGI Symbol;Acc:MGI:2384590]
ENSMUSG00000020598	6.15098	4.97177	9.74509	24.1041	20.1413	28.7801	6.95594	24.3418	-1.80484	0.00348143	Nrcam	protein_coding	neuronal cell adhesion molecule [Source:MGI Symbol;Acc:MGI:104750]
ENSMUSG00000020695	220.41	284.385	324.512	442.217	450.159	439.64	276.436	444.005	-0.683203	0.00354383	Mrc2	protein_coding	mannose receptor, C type 2 [Source:MGI Symbol;Acc:MGI:107818]
ENSMUSG00000116626	53.3085	2.98306	5.84706	1.85416	2.01413	0.992416	20.7129	1.62024	3.67329	0.00354837	AC129214.1	TEC	TEC
ENSMUSG00000097572	10.2516	34.8024	12.6686	0.927079	3.0212	4.96208	19.2409	2.97012	2.70582	0.00355982	Gm26797	lincRNA	predicted gene, 26797 [Source:MGI Symbol;Acc:MGI:5477291]
ENSMUSG00000029581	394.688	1223.05	1247.37	2060.9	2354.52	2146.6	955.038	2187.34	-1.19544	0.00362116	Fscn1	protein_coding	fascin actin-bundling protein 1 [Source:MGI Symbol;Acc:MGI:1352745]
ENSMUSG00000057963	471.575	699.03	726.009	392.155	339.382	402.921	632.205	378.152	0.741495	0.00362908	Itpk1	protein_coding	inositol 1,3,4-triphosphate 5/6 kinase [Source:MGI Symbol;Acc:MGI:2446159]
ENSMUSG00000097462	30.7549	26.8475	26.3117	7.41664	11.0777	9.92416	27.9714	9.47285	1.5652	0.00363139	9530026P05Rik	antisense	RIKEN cDNA 9530026P05 gene [Source:MGI Symbol;Acc:MGI:1924659]
ENSMUSG00000083087	47.1575	58.6669	58.4706	79.7288	120.848	121.075	54.765	107.217	-0.967514	0.00364029	Gm11249	processed_pseudogene	predicted gene 11249 [Source:MGI Symbol;Acc:MGI:3650834]
ENSMUSG00000037892	180.429	139.209	146.176	211.374	302.12	285.816	155.271	266.437	-0.778803	0.00366991	Pcdh18	protein_coding	protocadherin 18 [Source:MGI Symbol;Acc:MGI:1920423]
ENSMUSG00000025647	4452.28	6651.23	6933.63	3659.18	3694.93	3846.61	6012.38	3733.57	0.687405	0.00367329	Shisa5	protein_coding	shisa family member 5 [Source:MGI Symbol;Acc:MGI:1915044]
ENSMUSG00000026249	1919.1	1136.55	1430.58	2445.64	2694.91	2340.12	1495.41	2493.55	-0.737719	0.00369187	Serpine2	protein_coding	serine (or cysteine) peptidase inhibitor, clade E, member 2 [Source:MGI Symbol;Acc:MGI:101780]
ENSMUSG00000066441	1063.09	807.415	900.446	603.529	606.254	637.131	923.652	615.638	0.585202	0.00369604	Rdh11	protein_coding	retinol dehydrogenase 11 [Source:MGI Symbol;Acc:MGI:102581]
ENSMUSG00000097141	69.7111	75.5709	234.857	50.9894	44.3109	35.727	126.713	43.6758	1.53669	0.00371214	Gm10524	TEC	predicted gene 10524 [Source:MGI Symbol;Acc:MGI:3642791]
ENSMUSG00000028035	780.149	647.324	544.751	1017.01	1029.22	997.378	657.408	1014.54	-0.626156	0.00373329	Dnajb4	protein_coding	DnaJ heat shock protein family (Hsp40) member B4 [Source:MGI Symbol;Acc:MGI:1914285]
ENSMUSG00000025060	5502.05	4078.84	4173.82	3161.34	2856.04	3056.64	4584.9	3024.68	0.600064	0.003746	Slk	protein_coding	STE20-like kinase [Source:MGI Symbol;Acc:MGI:103241]
ENSMUSG00000069516	55.3588	125.289	128.635	39.8644	49.3463	43.6663	103.094	44.2923	1.22024	0.00374714	Lyz2	protein_coding	lysozyme 2 [Source:MGI Symbol;Acc:MGI:96897]
ENSMUSG00000031304	19.4781	8.94918	10.7196	38.0103	31.2191	41.6815	13.049	36.9703	-1.50588	0.00375635	Il2rg	protein_coding	interleukin 2 receptor, gamma chain [Source:MGI Symbol;Acc:MGI:96551]
ENSMUSG00000041737	52.2833	41.7628	47.7509	17.6145	19.1343	24.8104	47.2657	20.5197	1.20493	0.00378188	Tmem45b	protein_coding	transmembrane protein 45b [Source:MGI Symbol;Acc:MGI:2384574]
ENSMUSG00000060402	29.7297	89.4918	55.547	127.937	145.018	133.976	58.2562	135.644	-1.21832	0.00378469	Chst8	protein_coding	carbohydrate (N-acetylgalactosamine 4-0) sulfotransferase 8 [Source:MGI Symbol;Acc:MGI:1916197]
ENSMUSG00000024642	118.919	141.198	89.6548	198.395	205.442	200.468	116.591	201.435	-0.789192	0.00379354	Tle4	protein_coding	transducin-like enhancer of split 4 [Source:MGI Symbol;Acc:MGI:104633]
ENSMUSG00000038168	153.774	148.159	156.896	71.3851	82.5795	107.181	152.943	87.0485	0.814154	0.00380309	P3h2	protein_coding	prolyl 3-hydroxylase 2 [Source:MGI Symbol;Acc:MGI:2146663]
ENSMUSG00000074480	430.568	823.325	777.658	1249.7	1234.66	1164.1	677.184	1216.16	-0.844558	0.00380719	Mex3a	protein_coding	mex3 RNA binding family member A [Source:MGI Symbol;Acc:MGI:1919890]
ENSMUSG00000045038	422.367	297.312	267.99	191.905	176.237	205.43	329.223	191.191	0.783637	0.00381041	Prkce	protein_coding	protein kinase C, epsilon [Source:MGI Symbol;Acc:MGI:97599]
ENSMUSG00000051439	2533.18	4442.77	4234.24	2189.76	2071.54	2280.57	3736.73	2180.62	0.777062	0.00383493	Cd14	protein_coding	CD14 antigen [Source:MGI Symbol;Acc:MGI:88318]
ENSMUSG00000047253	7.17614	9.94353	3.89804	26.8853	16.1131	36.7194	7.0059	26.5726	-1.92551	0.00386344	Krtap1-5	protein_coding	keratin associated protein 1-5 [Source:MGI Symbol;Acc:MGI:1916914]
ENSMUSG00000047496	210.158	74.5765	92.5784	47.2811	49.3463	54.5829	125.771	50.4034	1.31875	0.00387288	Rnf152	protein_coding	ring finger protein 152 [Source:MGI Symbol;Acc:MGI:2443787]
ENSMUSG00000097053	33.8304	23.8645	24.3627	10.1979	10.0707	4.96208	27.3525	8.41021	1.69845	0.00387547	Gm1972	unprocessed_pseudogene	predicted pseudogene 1972 [Source:MGI Symbol;Acc:MGI:3780140]
ENSMUSG00000027994	184.529	151.142	178.335	90.8538	99.6996	115.12	171.335	101.891	0.750336	0.00388059	Mcub	protein_coding	mitochondrial calcium uniporter dominant negative beta subunit [Source:MGI Symbol;Acc:MGI:1914065]
ENSMUSG00000060733	1216.87	949.608	853.67	648.956	657.615	642.093	1006.72	649.555	0.632006	0.00389314	Ipmk	protein_coding	inositol polyphosphate multikinase [Source:MGI Symbol;Acc:MGI:1916968]
ENSMUSG00000028189	678.658	474.307	434.631	342.092	314.205	284.824	529.198	313.707	0.75398	0.0038982	Ctbs	protein_coding	chitobiase [Source:MGI Symbol;Acc:MGI:1921495]
ENSMUSG00000026535	9068.59	4943.93	4845.26	3509	3312.24	3570.71	6285.92	3463.98	0.859667	0.00390301	Ifi202b	protein_coding	interferon activated gene 202B [Source:MGI Symbol;Acc:MGI:1347083]
ENSMUSG00000037621	0	9.94353	7.79607	28.7395	30.212	29.7725	5.9132	29.5747	-2.31665	0.00391066	Atoh8	protein_coding	atonal bHLH transcription factor 8 [Source:MGI Symbol;Acc:MGI:1918343]
ENSMUSG00000044197	70.7362	69.6047	47.7509	22.2499	32.2261	30.7649	62.6973	28.4137	1.14343	0.00391172	Gpr146	protein_coding	G protein-coupled receptor 146 [Source:MGI Symbol;Acc:MGI:1933113]
ENSMUSG00000022144	65.6104	108.385	99.3999	183.562	199.399	136.953	91.1316	173.305	-0.926641	0.00392451	Gdnf	protein_coding	glial cell line derived neurotrophic factor [Source:MGI Symbol;Acc:MGI:107430]
ENSMUSG00000001802	7.17614	23.8645	27.2863	47.2811	68.4806	54.5829	19.4423	56.7815	-1.54258	0.003961	Lrp3	protein_coding	low density lipoprotein receptor-related protein 3 [Source:MGI Symbol;Acc:MGI:3584516]
ENSMUSG00000037541	5.12581	5.96612	9.74509	23.177	41.2897	15.8787	6.94568	26.7818	-1.94306	0.00398628	Shank2	protein_coding	SH3 and multiple ankyrin repeat domains 2 [Source:MGI Symbol;Acc:MGI:2671987]
ENSMUSG00000021062	129.17	275.436	237.78	433.873	422.968	371.164	214.129	409.335	-0.934437	0.00399346	Rab15	protein_coding	RAB15, member RAS oncogene family [Source:MGI Symbol;Acc:MGI:1916865]
ENSMUSG00000048489	183.504	493.199	459.968	185.416	155.088	179.627	378.891	173.377	1.12795	0.00400592	Depp1	protein_coding	DEPP1 autophagy regulator [Source:MGI Symbol;Acc:MGI:1918730]
ENSMUSG00000020227	201.957	99.4353	79.9098	64.8956	52.3675	36.7194	127.101	51.3275	1.30646	0.00400923	Irak3	protein_coding	interleukin-1 receptor-associated kinase 3 [Source:MGI Symbol;Acc:MGI:1921164]
ENSMUSG00000022489	16.4026	29.8306	51.649	94.5621	83.5866	70.4616	32.6274	82.8701	-1.34275	0.00405413	Pde1b	protein_coding	phosphodiesterase 1B, Ca2+-calmodulin dependent [Source:MGI Symbol;Acc:MGI:97523]
ENSMUSG00000103187	41.0065	18.8927	29.2353	6.48956	13.0919	5.9545	29.7115	8.51197	1.80674	0.00409249	Gm37087	TEC	predicted gene, 37087 [Source:MGI Symbol;Acc:MGI:5610315]
ENSMUSG00000036256	1531.59	4974.75	4510.03	8017.38	8681.92	8047.5	3672.12	8248.94	-1.16757	0.00410123	Igfbp7	protein_coding	insulin-like growth factor binding protein 7 [Source:MGI Symbol;Acc:MGI:1352480]
ENSMUSG00000044456	438.77	767.641	809.817	1106.01	1198.41	1249.45	672.076	1184.62	-0.817522	0.00418018	Rin3	protein_coding	Ras and Rab interactor 3 [Source:MGI Symbol;Acc:MGI:2385708]
ENSMUSG00000079243	22.5536	39.7741	31.1843	64.8956	58.4099	80.3857	31.1707	67.8971	-1.12201	0.00421064	Xirp1	protein_coding	xin actin-binding repeat containing 1 [Source:MGI Symbol;Acc:MGI:1333878]
ENSMUSG00000036411	75.862	54.6894	35.0823	20.3957	20.1413	25.8028	55.2113	22.1133	1.31938	0.00424592	9530077C05Rik	protein_coding	RIKEN cDNA 9530077C05 gene [Source:MGI Symbol;Acc:MGI:1915533]
ENSMUSG00000096126	25.6291	1.98871	4.87255	0	0	0.992416	10.8301	0.330805	4.95259	0.00425408	Gm22307	snRNA	predicted gene, 22307 [Source:MGI Symbol;Acc:MGI:5452084]
ENSMUSG00000084984	71.7614	47.729	42.8784	25.0311	25.1767	10.9166	54.1229	20.3748	1.40722	0.00427556	Far1os	antisense	fatty acyl CoA reductase 1, opposite strand [Source:MGI Symbol;Acc:MGI:1916545]
ENSMUSG00000050737	179.403	248.588	274.812	363.415	429.011	373.149	234.268	388.525	-0.729237	0.00428654	Ptges	protein_coding	prostaglandin E synthase [Source:MGI Symbol;Acc:MGI:1927593]
ENSMUSG00000026204	114.818	378.849	363.492	610.945	785.512	610.336	285.72	668.931	-1.22691	0.00429383	Ptprn	protein_coding	protein tyrosine phosphatase, receptor type, N [Source:MGI Symbol;Acc:MGI:102765]
ENSMUSG00000037035	1694.59	3505.1	3399.09	1546.37	1460.25	1628.56	2866.26	1545.06	0.891543	0.0043458	Inhbb	protein_coding	inhibin beta-B [Source:MGI Symbol;Acc:MGI:96571]
ENSMUSG00000011148	323.951	399.73	448.274	595.185	621.36	582.548	390.652	599.698	-0.618035	0.0043674	Adssl1	protein_coding	adenylosuccinate synthetase like 1 [Source:MGI Symbol;Acc:MGI:87947]
ENSMUSG00000027811	20.5033	26.8475	23.3882	43.5727	79.5583	46.6436	23.5797	56.5915	-1.26115	0.00437647	4930579G24Rik	protein_coding	RIKEN cDNA 4930579G24 gene [Source:MGI Symbol;Acc:MGI:1923189]
ENSMUSG00000106717	45.1072	9.94353	8.77058	3.70832	4.02827	1.98483	21.2738	3.24047	2.71166	0.00438589	Gm42798	TEC	predicted gene 42798 [Source:MGI Symbol;Acc:MGI:5662935]
ENSMUSG00000026043	1400.37	2682.77	2560.04	3725.01	4196.45	3884.32	2214.39	3935.26	-0.829488	0.00439005	Col3a1	protein_coding	collagen, type III, alpha 1 [Source:MGI Symbol;Acc:MGI:88453]
ENSMUSG00000056671	547.437	177.989	144.227	116.812	99.6996	107.181	289.884	107.898	1.42531	0.00439112	Prelid2	protein_coding	PRELI domain containing 2 [Source:MGI Symbol;Acc:MGI:1924869]
ENSMUSG00000055053	457.223	757.697	831.256	1054.09	1270.92	1253.42	682.059	1192.81	-0.806161	0.00442786	Nfic	protein_coding	nuclear factor I/C [Source:MGI Symbol;Acc:MGI:109591]
ENSMUSG00000049493	1557.22	1024.18	1033.95	731.466	668.692	797.903	1205.12	732.687	0.717788	0.00444775	Pls1	protein_coding	plastin 1 (I-isoform) [Source:MGI Symbol;Acc:MGI:104809]
ENSMUSG00000049690	127.12	31.8193	19.4902	10.1979	15.106	16.8711	59.4766	14.0583	2.08139	0.00446342	Nckap5	protein_coding	NCK-associated protein 5 [Source:MGI Symbol;Acc:MGI:2686394]
ENSMUSG00000041842	358.807	600.589	594.451	886.288	874.134	859.433	517.949	873.285	-0.753428	0.00450689	Fhdc1	protein_coding	FH2 domain containing 1 [Source:MGI Symbol;Acc:MGI:2684972]
ENSMUSG00000035248	3114.44	2167.69	2099.09	1561.2	1572.03	1551.15	2460.41	1561.46	0.655947	0.00453024	Tut7	protein_coding	terminal uridylyl transferase 7 [Source:MGI Symbol;Acc:MGI:2387179]
ENSMUSG00000043388	6.15098	2.98306	2.92353	18.5416	14.0989	19.8483	4.01919	17.4963	-2.12786	0.00453426	Tmem130	protein_coding	transmembrane protein 130 [Source:MGI Symbol;Acc:MGI:3607706]
ENSMUSG00000037306	48.1826	176.995	128.635	263.291	282.986	291.77	117.938	279.349	-1.24342	0.00457861	Man1c1	protein_coding	mannosidase, alpha, class 1C, member 1 [Source:MGI Symbol;Acc:MGI:2446214]
ENSMUSG00000050092	5539.98	10426.8	12709.5	5073.91	4549.93	5511.88	9558.77	5045.24	0.921913	0.00459872	Sprr2b	protein_coding	small proline-rich protein 2B [Source:MGI Symbol;Acc:MGI:1330352]
ENSMUSG00000024235	64.5852	95.4579	95.5019	50.9894	40.2827	33.7422	85.1817	41.6714	1.03037	0.00461125	Map3k8	protein_coding	mitogen-activated protein kinase kinase kinase 8 [Source:MGI Symbol;Acc:MGI:1346878]
ENSMUSG00000055980	307.549	426.578	518.439	258.655	243.71	236.195	417.522	246.187	0.762259	0.0046439	Irs1	protein_coding	insulin receptor substrate 1 [Source:MGI Symbol;Acc:MGI:99454]
ENSMUSG00000018672	76.8872	62.6443	68.2156	118.666	117.827	118.098	69.249	118.197	-0.771801	0.00464852	Copz2	protein_coding	coatomer protein complex, subunit zeta 2 [Source:MGI Symbol;Acc:MGI:1929008]
ENSMUSG00000005237	7.17614	6.96047	8.77058	0.927079	0	0	7.63573	0.309026	4.4507	0.00465125	Dnah2	protein_coding	dynein, axonemal, heavy chain 2 [Source:MGI Symbol;Acc:MGI:107731]
ENSMUSG00000056749	356.757	550.872	558.394	284.613	296.078	301.695	488.674	294.129	0.732729	0.00468615	Nfil3	protein_coding	nuclear factor, interleukin 3, regulated [Source:MGI Symbol;Acc:MGI:109495]
ENSMUSG00000090631	0	1.98871	0.974509	10.1979	11.0777	9.92416	0.987739	10.3999	-3.38639	0.00469251	Olfr456	protein_coding	olfactory receptor 456 [Source:MGI Symbol;Acc:MGI:3030290]
ENSMUSG00000033192	160.951	166.057	221.214	107.541	103.728	114.128	182.74	108.466	0.752969	0.00469353	Lpcat2	protein_coding	lysophosphatidylcholine acyltransferase 2 [Source:MGI Symbol;Acc:MGI:3606214]
ENSMUSG00000045667	41.0065	101.424	91.6039	25.9582	38.2685	30.7649	78.0115	31.6639	1.30301	0.00470995	Smtnl2	protein_coding	smoothelin-like 2 [Source:MGI Symbol;Acc:MGI:2442764]
ENSMUSG00000034009	274.744	173.017	190.029	106.614	130.919	122.067	212.597	119.867	0.826814	0.00471743	Rxfp1	protein_coding	relaxin/insulin-like family peptide receptor 1 [Source:MGI Symbol;Acc:MGI:2682211]
ENSMUSG00000035385	77.9124	92.4749	62.3686	136.281	132.933	136.953	77.5853	135.389	-0.80371	0.00472961	Ccl2	protein_coding	chemokine (C-C motif) ligand 2 [Source:MGI Symbol;Acc:MGI:98259]
ENSMUSG00000061411	260.391	235.662	268.965	353.217	377.65	417.807	255.006	382.892	-0.586178	0.00474396	Nol4l	protein_coding	nucleolar protein 4-like [Source:MGI Symbol;Acc:MGI:1918765]
ENSMUSG00000044927	3.07549	18.8927	18.5157	43.5727	44.3109	47.636	13.4946	45.1732	-1.73931	0.00474731	H1fx	protein_coding	H1 histone family, member X [Source:MGI Symbol;Acc:MGI:2685307]
ENSMUSG00000002489	232.712	206.826	212.443	119.593	136.961	152.832	217.327	136.462	0.6719	0.00487629	Tiam1	protein_coding	T cell lymphoma invasion and metastasis 1 [Source:MGI Symbol;Acc:MGI:103306]
ENSMUSG00000024308	2588.54	4313.51	4134.84	2267.64	2208.5	2240.88	3678.96	2239	0.716469	0.00488292	Tapbp	protein_coding	TAP binding protein [Source:MGI Symbol;Acc:MGI:1201689]
ENSMUSG00000076498	0	5.96612	0.974509	23.177	23.1625	8.93175	2.31354	18.4238	-2.99004	0.00489057	Trbc2	TR_C_gene	T cell receptor beta, constant 2 [Source:MGI Symbol;Acc:MGI:4835227]
ENSMUSG00000052584	0	1.98871	0	13.9062	8.05654	8.93175	0.662902	10.2982	-3.95571	0.0048942	Serp2	protein_coding	stress-associated endoplasmic reticulum protein family member 2 [Source:MGI Symbol;Acc:MGI:1919911]
ENSMUSG00000040328	20.5033	20.8814	21.4392	6.48956	7.04947	0.992416	20.9413	4.84381	2.10893	0.00492593	Olfr56	protein_coding	olfactory receptor 56 [Source:MGI Symbol;Acc:MGI:1333785]
ENSMUSG00000024843	626.374	1007.28	890.701	564.591	484.399	489.261	841.452	512.751	0.714587	0.00493151	Chka	protein_coding	choline kinase alpha [Source:MGI Symbol;Acc:MGI:107760]
ENSMUSG00000060512	824.231	1216.09	1219.11	646.174	669.7	731.411	1086.48	682.428	0.671072	0.00493305	0610040J01Rik	protein_coding	RIKEN cDNA 0610040J01 gene [Source:MGI Symbol;Acc:MGI:1923511]
ENSMUSG00000027500	28.7046	49.7177	49.7	88.9996	78.5512	90.3099	42.7074	85.9536	-1.00779	0.00494133	Stmn2	protein_coding	stathmin-like 2 [Source:MGI Symbol;Acc:MGI:98241]
ENSMUSG00000038774	3694.69	1315.53	1405.24	920.59	948.657	1027.15	2138.49	965.466	1.14725	0.00498355	Ascc3	protein_coding	activating signal cointegrator 1 complex subunit 3 [Source:MGI Symbol;Acc:MGI:1925237]
ENSMUSG00000024593	36.9059	36.7911	35.0823	82.5101	60.424	69.4691	36.2598	70.8011	-0.966697	0.00498591	Megf10	protein_coding	multiple EGF-like-domains 10 [Source:MGI Symbol;Acc:MGI:2685177]
ENSMUSG00000055210	0	3.97741	5.84706	12.052	23.1625	22.8256	3.27482	19.3467	-2.55181	0.00498906	Foxd2	protein_coding	forkhead box D2 [Source:MGI Symbol;Acc:MGI:1347471]
ENSMUSG00000025372	239.888	475.301	457.045	700.872	694.876	729.426	390.745	708.391	-0.858041	0.00499976	Baiap2	protein_coding	brain-specific angiogenesis inhibitor 1-associated protein 2 [Source:MGI Symbol;Acc:MGI:2137336]
ENSMUSG00000030559	0	0.994353	0.974509	4.6354	19.1343	7.93933	0.656288	10.5697	-3.99312	0.00500925	Rab38	protein_coding	RAB38, member RAS oncogene family [Source:MGI Symbol;Acc:MGI:1919683]
ENSMUSG00000063568	114.818	115.345	116.941	57.4789	60.424	79.3933	115.701	65.7654	0.815851	0.00501881	Jazf1	protein_coding	JAZF zinc finger 1 [Source:MGI Symbol;Acc:MGI:2141450]
ENSMUSG00000089812	18.4529	32.8137	38.9804	83.4371	58.4099	63.5146	30.0823	68.4539	-1.18514	0.00502462	Gm15867	antisense	predicted gene 15867 [Source:MGI Symbol;Acc:MGI:3801862]
ENSMUSG00000035439	46.1323	60.6556	71.1392	116.812	113.799	97.2568	59.309	109.289	-0.88092	0.00507556	Haus8	protein_coding	4HAUS augmin-like complex, subunit 8 [Source:MGI Symbol;Acc:MGI:1923728]
ENSMUSG00000035395	0	0	1.94902	12.052	9.0636	8.93175	0.649673	10.0158	-3.92332	0.00507922	Pet2	protein_coding	plasmacytoma expressed transcript 2 [Source:MGI Symbol;Acc:MGI:101758]
ENSMUSG00000028539	61.5098	152.136	166.641	63.0414	43.3039	54.5829	126.762	53.6427	1.24041	0.00511708	Artn	protein_coding	artemin [Source:MGI Symbol;Acc:MGI:1333791]
ENSMUSG00000041992	576.141	310.238	353.747	228.989	229.611	232.225	413.375	230.275	0.843834	0.00513749	Rapgef5	protein_coding	Rap guanine nucleotide exchange factor (GEF) 5 [Source:MGI Symbol;Acc:MGI:2444365]
ENSMUSG00000016756	52.2833	32.8137	26.3117	76.0205	94.6643	69.4691	37.1362	80.0513	-1.10973	0.00516813	Cmah	protein_coding	cytidine monophospho-N-acetylneuraminic acid hydroxylase [Source:MGI Symbol;Acc:MGI:103227]
ENSMUSG00000032021	347.53	134.238	154.947	93.635	86.6078	104.204	212.238	94.8155	1.16201	0.00516897	Crtam	protein_coding	cytotoxic and regulatory T cell molecule [Source:MGI Symbol;Acc:MGI:1859822]
ENSMUSG00000028567	1165.61	785.539	692.876	561.81	526.696	486.284	881.342	524.93	0.747344	0.00518272	Txndc12	protein_coding	thioredoxin domain containing 12 (endoplasmic reticulum) [Source:MGI Symbol;Acc:MGI:1913323]
ENSMUSG00000106918	1052.84	541.923	455.096	355.071	340.389	345.361	683.287	346.94	0.977588	0.00519634	Mrpl33	protein_coding	mitochondrial ribosomal protein L33 [Source:MGI Symbol;Acc:MGI:2137225]
ENSMUSG00000097900	9.22646	9.94353	16.5667	0.927079	1.00707	2.97725	11.9122	1.63713	2.87115	0.00525415	Gm8652	processed_pseudogene	predicted gene 8652 [Source:MGI Symbol;Acc:MGI:3643616]
ENSMUSG00000018481	4861.32	3006.92	3121.35	2193.47	2109.81	2383.78	3663.2	2229.02	0.71666	0.00528123	Appbp2	protein_coding	amyloid beta precursor protein (cytoplasmic tail) binding protein 2 [Source:MGI Symbol;Acc:MGI:1914134]
ENSMUSG00000027091	5337	3674.14	3697.29	2728.39	2643.55	2813.5	4236.14	2728.48	0.634617	0.00532926	Zc3h15	protein_coding	zinc finger CCCH-type containing 15 [Source:MGI Symbol;Acc:MGI:1919747]
ENSMUSG00000024897	2.05033	15.9097	13.6431	45.4269	27.1908	44.6587	10.5344	39.0921	-1.8886	0.00535715	Apba1	protein_coding	amyloid beta (A4) precursor protein binding, family A, member 1 [Source:MGI Symbol;Acc:MGI:1860297]
ENSMUSG00000015501	2411.18	1425.9	1493.92	928.934	1091.66	1112.5	1777	1044.36	0.766816	0.00535889	Hivep2	protein_coding	human immunodeficiency virus type I enhancer binding protein 2 [Source:MGI Symbol;Acc:MGI:1338076]
ENSMUSG00000019943	7179.21	4420.9	4368.72	3210.48	3156.15	3282.91	5322.94	3216.51	0.7267	0.00540395	Atp2b1	protein_coding	ATPase, Ca++ transporting, plasma membrane 1 [Source:MGI Symbol;Acc:MGI:104653]
ENSMUSG00000054364	1084.62	2836.89	2762.73	4378.6	4772.49	4392.43	2228.08	4514.51	-1.01872	0.00540932	Rhob	protein_coding	ras homolog family member B [Source:MGI Symbol;Acc:MGI:107949]
ENSMUSG00000022098	1967.29	3624.42	3691.44	5299.19	5612.38	5236.98	3094.38	5382.85	-0.798678	0.00541692	Bmp1	protein_coding	bone morphogenetic protein 1 [Source:MGI Symbol;Acc:MGI:88176]
ENSMUSG00000000420	5943.89	3106.36	3155.46	2230.55	2181.31	2359.97	4068.57	2257.28	0.849907	0.00542232	Galnt1	protein_coding	polypeptide N-acetylgalactosaminyltransferase 1 [Source:MGI Symbol;Acc:MGI:894693]
ENSMUSG00000105293	39.9813	2.98306	1.94902	0.927079	1.00707	0	14.9711	0.644715	4.52956	0.005448	Gm42843	TEC	predicted gene 42843 [Source:MGI Symbol;Acc:MGI:5662980]
ENSMUSG00000038402	8.2013	23.8645	16.5667	41.7186	47.3321	40.6891	16.2108	43.2466	-1.41315	0.00545248	Foxf2	protein_coding	forkhead box F2 [Source:MGI Symbol;Acc:MGI:1347479]
ENSMUSG00000104554	109.692	198.871	223.163	63.9685	84.5936	108.173	177.242	85.5785	1.05172	0.00548254	Gm4610	antisense	predicted gene 4610 [Source:MGI Symbol;Acc:MGI:3782793]
ENSMUSG00000037601	423.392	339.075	278.71	513.602	575.035	564.685	347.059	551.107	-0.667396	0.00550002	Nme1	protein_coding	NME/NM23 nucleoside diphosphate kinase 1 [Source:MGI Symbol;Acc:MGI:97355]
ENSMUSG00000004885	22.5536	46.7346	50.6745	87.1455	86.6078	83.363	39.9876	85.7054	-1.09801	0.00553571	Crabp2	protein_coding	cellular retinoic acid binding protein II [Source:MGI Symbol;Acc:MGI:88491]
ENSMUSG00000087389	48.1826	14.9153	6.82156	4.6354	5.03533	1.98483	23.3065	3.88519	2.58137	0.00553687	Gm15592	antisense	predicted gene 15592 [Source:MGI Symbol;Acc:MGI:3783039]
ENSMUSG00000027496	30.7549	40.7685	44.8274	62.1143	86.6078	83.363	38.7836	77.3617	-0.993929	0.00554097	Aurka	protein_coding	aurora kinase A [Source:MGI Symbol;Acc:MGI:894678]
ENSMUSG00000085917	17.4278	27.8419	27.2863	50.0623	68.4806	45.6512	24.1853	54.7313	-1.17599	0.00560507	Gm15899	processed_pseudogene	predicted gene 15899 [Source:MGI Symbol;Acc:MGI:3801945]
ENSMUSG00000107610	29.7297	5.96612	2.92353	0.927079	1.00707	0.992416	12.8731	0.975521	3.72062	0.00568975	D530018E20Rik	TEC	RIKEN cDNA D530018E20 gene [Source:MGI Symbol;Acc:MGI:1926117]
ENSMUSG00000067235	9.22646	34.8024	19.4902	2.78124	5.03533	5.9545	21.173	4.59036	2.21181	0.00569935	H2-Q10	protein_coding	histocompatibility 2, Q region locus 10 [Source:MGI Symbol;Acc:MGI:95929]
ENSMUSG00000032327	252.19	528.002	548.649	802.851	906.36	790.956	442.947	833.389	-0.911582	0.00570038	Stra6	protein_coding	stimulated by retinoic acid gene 6 [Source:MGI Symbol;Acc:MGI:107742]
ENSMUSG00000031508	983.131	1429.88	1371.13	885.361	756.307	785.001	1261.38	808.89	0.640965	0.0057057	Ankrd10	protein_coding	ankyrin repeat domain 10 [Source:MGI Symbol;Acc:MGI:1921840]
ENSMUSG00000053580	1576.7	862.104	879.007	549.758	632.438	672.858	1105.94	618.351	0.838745	0.00577746	Tanc2	protein_coding	tetratricopeptide repeat, ankyrin repeat and coiled-coil containing 2 [Source:MGI Symbol;Acc:MGI:2444121]
ENSMUSG00000043419	3.07549	5.96612	6.82156	16.6874	22.1555	19.8483	5.28772	19.5637	-1.88224	0.00580445	Rnf227	protein_coding	ring finger protein 227 [Source:MGI Symbol;Acc:MGI:1915359]
ENSMUSG00000063779	39.9813	17.8984	19.4902	4.6354	5.03533	10.9166	25.79	6.86244	1.91175	0.00581226	Chil4	protein_coding	chitinase-like 4 [Source:MGI Symbol;Acc:MGI:1341098]
ENSMUSG00000032334	392.637	796.477	812.741	1132.89	1348.46	1201.82	667.285	1227.72	-0.87941	0.0058259	Loxl1	protein_coding	lysyl oxidase-like 1 [Source:MGI Symbol;Acc:MGI:106096]
ENSMUSG00000038248	46.1323	57.6725	76.9862	101.979	112.791	121.075	60.2637	111.948	-0.891837	0.00584247	Sobp	protein_coding	sine oculis binding protein [Source:MGI Symbol;Acc:MGI:1924427]
ENSMUSG00000023882	242.964	124.294	147.151	96.4163	63.4452	94.2796	171.47	84.7137	1.01611	0.00585731	Zfp54	protein_coding	zinc finger protein 54 [Source:MGI Symbol;Acc:MGI:99201]
ENSMUSG00000034243	7063.37	4149.44	4192.34	2942.55	2926.54	3259.1	5135.05	3042.73	0.754991	0.00588478	Golgb1	protein_coding	golgi autoantigen, golgin subfamily b, macrogolgin 1 [Source:MGI Symbol;Acc:MGI:1099447]
ENSMUSG00000031373	1108.2	601.584	730.882	478.373	437.067	498.193	813.555	471.211	0.787699	0.00589191	Car5b	protein_coding	carbonic anhydrase 5b, mitochondrial [Source:MGI Symbol;Acc:MGI:1926249]
ENSMUSG00000070733	5166.82	2921.41	3044.37	2110.96	2100.74	2303.4	3710.87	2171.7	0.7729	0.00590669	Fryl	protein_coding	FRY like transcription coactivator [Source:MGI Symbol;Acc:MGI:1919563]
ENSMUSG00000029608	18.4529	3.97741	20.4647	49.1352	35.2473	51.6057	14.2983	45.3294	-1.66502	0.00596812	Rph3a	protein_coding	rabphilin 3A [Source:MGI Symbol;Acc:MGI:102788]
ENSMUSG00000034456	3.07549	11.9322	3.89804	23.177	20.1413	29.7725	6.30192	24.3636	-1.94938	0.00601727	Uroc1	protein_coding	urocanase domain containing 1 [Source:MGI Symbol;Acc:MGI:2385332]
ENSMUSG00000105478	9.22646	7.95483	4.87255	0	1.00707	0	7.35128	0.335689	4.39452	0.00602159	Gm43285	TEC	predicted gene 43285 [Source:MGI Symbol;Acc:MGI:5663422]
ENSMUSG00000057554	1092.82	792.5	948.197	597.039	637.473	657.972	944.507	630.828	0.582324	0.00604013	Lgals8	protein_coding	lectin, galactose binding, soluble 8 [Source:MGI Symbol;Acc:MGI:1928481]
ENSMUSG00000030761	135.321	117.334	114.992	197.468	206.449	176.65	122.549	193.522	-0.659565	0.00607252	Myo7a	protein_coding	myosin VIIA [Source:MGI Symbol;Acc:MGI:104510]
ENSMUSG00000070942	71.7614	70.5991	79.9098	111.25	119.841	155.809	74.0901	128.967	-0.798877	0.00608218	Il1rl2	protein_coding	interleukin 1 receptor-like 2 [Source:MGI Symbol;Acc:MGI:1913107]
ENSMUSG00000027004	184.529	170.034	184.182	247.53	282.986	280.854	179.582	270.457	-0.590439	0.00608746	Frzb	protein_coding	frizzled-related protein [Source:MGI Symbol;Acc:MGI:892032]
ENSMUSG00000022865	5768.59	2831.92	2755.91	2091.49	1834.88	2114.84	3785.47	2013.74	0.910553	0.00608837	Cxadr	protein_coding	coxsackie virus and adenovirus receptor [Source:MGI Symbol;Acc:MGI:1201679]
ENSMUSG00000017724	104.567	338.08	276.761	498.769	547.844	517.049	239.802	521.221	-1.11968	0.00609249	Etv4	protein_coding	ets variant 4 [Source:MGI Symbol;Acc:MGI:99423]
ENSMUSG00000020312	65.6104	130.26	151.049	218.791	272.915	201.461	115.64	231.055	-0.997638	0.0061058	Shc2	protein_coding	SHC (Src homology 2 domain containing) transforming protein 2 [Source:MGI Symbol;Acc:MGI:106180]
ENSMUSG00000079103	22.5536	32.8137	23.3882	3.70832	8.05654	11.909	26.2518	7.89128	1.74074	0.006128	Tgm7	protein_coding	transglutaminase 7 [Source:MGI Symbol;Acc:MGI:2151164]
ENSMUSG00000025352	31.78	51.7064	52.6235	88.0725	93.6572	81.3781	45.37	87.7026	-0.949411	0.00614332	Gdf11	protein_coding	growth differentiation factor 11 [Source:MGI Symbol;Acc:MGI:1338027]
ENSMUSG00000000782	79.9627	98.441	105.247	165.02	144.011	158.787	94.5502	155.939	-0.721467	0.00616021	Tcf7	protein_coding	transcription factor 7, T cell specific [Source:MGI Symbol;Acc:MGI:98507]
ENSMUSG00000030316	96.3653	98.441	80.8843	166.874	141.996	143.9	91.8968	150.924	-0.716653	0.00616291	Tamm41	protein_coding	TAM41 mitochondrial translocator assembly and maintenance homolog [Source:MGI Symbol;Acc:MGI:1916221]
ENSMUSG00000039137	15.3774	181.967	187.106	427.384	481.378	425.747	128.15	444.836	-1.79499	0.00618211	Whrn	protein_coding	whirlin [Source:MGI Symbol;Acc:MGI:2682003]
ENSMUSG00000030513	830.382	1140.52	1156.74	732.393	615.318	685.76	1042.55	677.823	0.621114	0.00622928	Pcsk6	protein_coding	proprotein convertase subtilisin/kexin type 6 [Source:MGI Symbol;Acc:MGI:102897]
ENSMUSG00000029361	15.3774	3.97741	4.87255	0	1.00707	0	8.0758	0.335689	4.52912	0.00623966	Nos1	protein_coding	nitric oxide synthase 1, neuronal [Source:MGI Symbol;Acc:MGI:97360]
ENSMUSG00000007872	84.0633	407.685	422.937	786.163	846.943	753.244	304.895	795.45	-1.3832	0.00629734	Id3	protein_coding	inhibitor of DNA binding 3 [Source:MGI Symbol;Acc:MGI:96398]
ENSMUSG00000027366	4486.11	2419.26	2583.42	1827.27	1703.96	1926.28	3162.93	1819.17	0.797935	0.00630705	Sppl2a	protein_coding	signal peptide peptidase like 2A [Source:MGI Symbol;Acc:MGI:1913802]
ENSMUSG00000032410	2383.5	1252.89	1281.48	922.444	918.445	918.978	1639.29	919.956	0.833352	0.00632589	Xrn1	protein_coding	5'-3' exoribonuclease 1 [Source:MGI Symbol;Acc:MGI:891964]
ENSMUSG00000003348	125.07	168.046	212.443	260.509	323.268	281.846	168.52	288.541	-0.774996	0.00637064	Mob3a	protein_coding	MOB kinase activator 3A [Source:MGI Symbol;Acc:MGI:3050117]
ENSMUSG00000022750	380.335	538.94	510.643	722.195	760.336	698.661	476.639	727.064	-0.608952	0.00640436	Klhl22	protein_coding	kelch-like 22 [Source:MGI Symbol;Acc:MGI:1337995]
ENSMUSG00000096979	1908.85	1083.85	1050.52	797.288	661.643	828.668	1347.74	762.533	0.821528	0.00641289	Gm26880	lincRNA	predicted gene, 26880 [Source:MGI Symbol;Acc:MGI:5477374]
ENSMUSG00000007038	1244.55	2009.59	2070.83	1087.46	1092.67	1090.67	1774.99	1090.27	0.703203	0.00642075	Neu1	protein_coding	neuraminidase 1 [Source:MGI Symbol;Acc:MGI:97305]
ENSMUSG00000052981	1.02516	6.96047	9.74509	18.5416	27.1908	27.7877	5.91024	24.5067	-2.0443	0.00643969	Ube2ql1	protein_coding	ubiquitin-conjugating enzyme E2Q family-like 1 [Source:MGI Symbol;Acc:MGI:1924230]
ENSMUSG00000024750	6065.89	4345.32	4080.27	3180.81	3075.58	3194.59	4830.49	3150.33	0.616635	0.00644118	Zfand5	protein_coding	zinc finger, AN1-type domain 5 [Source:MGI Symbol;Acc:MGI:1278334]
ENSMUSG00000082241	30.7549	4.97177	10.7196	3.70832	1.00707	0.992416	15.4821	1.9026	3.00707	0.0064471	Gng5-ps	processed_pseudogene	G protein subunit gamma 5, pseudogene [Source:MGI Symbol;Acc:MGI:3783217]
ENSMUSG00000040562	33.8304	90.4862	83.8078	149.26	150.053	144.893	69.3748	148.069	-1.09264	0.00647878	Gstm2	protein_coding	glutathione S-transferase, mu 2 [Source:MGI Symbol;Acc:MGI:95861]
ENSMUSG00000109372	5.12581	1.98871	1.94902	14.8333	19.1343	10.9166	3.02118	14.9614	-2.31461	0.00652216	Gm19410	protein_coding	predicted gene, 19410 [Source:MGI Symbol;Acc:MGI:5011595]
ENSMUSG00000040055	27.6794	8.94918	13.6431	2.78124	2.01413	4.96208	16.7572	3.25248	2.36449	0.00656727	Gjb6	protein_coding	gap junction protein, beta 6 [Source:MGI Symbol;Acc:MGI:107588]
ENSMUSG00000025105	22.5536	19.8871	20.4647	41.7186	40.2827	56.5677	20.9684	46.1897	-1.13939	0.00658026	Bnc1	protein_coding	basonuclin 1 [Source:MGI Symbol;Acc:MGI:1097164]
ENSMUSG00000020656	161.976	139.209	131.559	76.0205	96.6784	87.3326	144.248	86.6772	0.735448	0.00661982	Grhl1	protein_coding	grainyhead like transcription factor 1 [Source:MGI Symbol;Acc:MGI:2182540]
ENSMUSG00000022840	44.082	90.4862	95.5019	149.26	162.138	141.916	76.69	151.104	-0.977208	0.00666789	Adcy5	protein_coding	adenylate cyclase 5 [Source:MGI Symbol;Acc:MGI:99673]
ENSMUSG00000027452	127.12	111.368	111.094	84.3642	51.3604	47.636	116.527	61.1202	0.928321	0.006668	Acss1	protein_coding	acyl-CoA synthetase short-chain family member 1 [Source:MGI Symbol;Acc:MGI:1915988]
ENSMUSG00000029135	8768.22	13450.6	13687	7513.98	7527.83	7860.93	11968.6	7634.24	0.648709	0.00667216	Fosl2	protein_coding	fos-like antigen 2 [Source:MGI Symbol;Acc:MGI:102858]
ENSMUSG00000042978	305.498	620.477	522.337	890.923	824.788	831.645	482.771	849.119	-0.814464	0.00668804	Sbk1	protein_coding	SH3-binding kinase 1 [Source:MGI Symbol;Acc:MGI:2135937]
ENSMUSG00000081169	50.233	105.401	75.0372	32.4478	38.2685	36.7194	76.8905	35.8119	1.10369	0.00672148	Gm12551	unprocessed_pseudogene	predicted gene 12551 [Source:MGI Symbol;Acc:MGI:3651664]
ENSMUSG00000039046	4511.74	3161.05	3106.74	2306.57	2325.32	2416.53	3593.18	2349.48	0.612888	0.00674486	Usp6nl	protein_coding	USP6 N-terminal like [Source:MGI Symbol;Acc:MGI:2138893]
ENSMUSG00000024462	367.008	518.058	516.49	340.238	268.887	250.089	467.185	286.405	0.705678	0.00675216	Gabbr1	protein_coding	gamma-aminobutyric acid (GABA) B receptor, 1 [Source:MGI Symbol;Acc:MGI:1860139]
ENSMUSG00000024620	1325.54	1861.43	2000.67	2429.88	2925.53	2715.25	1729.21	2690.22	-0.637504	0.00679811	Pdgfrb	protein_coding	platelet derived growth factor receptor, beta polypeptide [Source:MGI Symbol;Acc:MGI:97531]
ENSMUSG00000067818	509.506	1723.21	1585.53	2653.3	3053.43	2676.55	1272.75	2794.43	-1.13453	0.00682328	Myl9	protein_coding	myosin, light polypeptide 9, regulatory [Source:MGI Symbol;Acc:MGI:2138915]
ENSMUSG00000041696	10.2516	21.8758	40.9294	52.8435	82.5795	64.5071	24.3523	66.6434	-1.44896	0.00682767	Rasl12	protein_coding	RAS-like, family 12 [Source:MGI Symbol;Acc:MGI:1918034]
ENSMUSG00000026721	1528.52	674.172	718.213	487.644	489.435	527.966	973.634	501.681	0.956498	0.00691216	Rabgap1l	protein_coding	RAB GTPase activating protein 1-like [Source:MGI Symbol;Acc:MGI:1352507]
ENSMUSG00000109685	18.4529	0.994353	2.92353	0	0	0	7.45694	0	5.37601	0.00691489	Gm45912	TEC	predicted gene 45912 [Source:MGI Symbol;Acc:MGI:5805027]
ENSMUSG00000049112	262.442	216.769	216.341	141.843	154.081	154.817	231.851	150.247	0.625886	0.0069507	Oxtr	protein_coding	oxytocin receptor [Source:MGI Symbol;Acc:MGI:109147]
ENSMUSG00000096991	108.667	18.8927	23.3882	13.9062	12.0848	11.909	50.3161	12.6333	1.99191	0.00696931	Gm26789	antisense	predicted gene, 26789 [Source:MGI Symbol;Acc:MGI:5477283]
ENSMUSG00000090958	1217.89	2530.63	2625.33	3667.53	4100.78	3839.66	2124.62	3869.32	-0.864817	0.00698145	Lrrc32	protein_coding	leucine rich repeat containing 32 [Source:MGI Symbol;Acc:MGI:93882]
ENSMUSG00000051341	1806.34	1031.14	1137.25	839.007	774.434	760.191	1324.91	791.211	0.743621	0.00699197	Zfp52	protein_coding	zinc finger protein 52 [Source:MGI Symbol;Acc:MGI:99199]
ENSMUSG00000108291	11.2768	11.9322	14.6176	2.78124	0	2.97725	12.6089	1.9195	2.70447	0.00699382	Gm44292	TEC	predicted gene, 44292 [Source:MGI Symbol;Acc:MGI:5690684]
ENSMUSG00000005540	15.3774	20.8814	11.6941	41.7186	43.3039	31.7573	15.9843	38.9266	-1.28506	0.00702085	Fcer2a	protein_coding	Fc receptor, IgE, low affinity II, alpha polypeptide [Source:MGI Symbol;Acc:MGI:95497]
ENSMUSG00000027259	352.656	192.905	209.519	144.624	123.869	145.885	251.693	138.126	0.865056	0.00702922	Adal	protein_coding	adenosine deaminase-like [Source:MGI Symbol;Acc:MGI:1923144]
ENSMUSG00000026811	50.233	134.238	139.355	205.812	245.724	237.188	107.942	229.574	-1.08774	0.00704136	St6galnac6	protein_coding	ST6 (alpha-N-acetyl-neuraminyl-2,3-beta-galactosyl-1,3)-N-acetylgalactosaminide alpha-2,6-sialyltransferase 6 [Source:MGI Symbol;Acc:MGI:1355316]
ENSMUSG00000083138	28.7046	9.94353	12.6686	2.78124	5.03533	0	17.1056	2.60552	2.71539	0.0070953	Cyp4a29	protein_coding	cytochrome P450, family 4, subfamily a, polypeptide 29 [Source:MGI Symbol;Acc:MGI:3717143]
ENSMUSG00000035126	104.567	61.6499	69.1902	45.4269	35.2473	34.7346	78.4689	38.4696	1.02614	0.007121	Wdr78	protein_coding	WD repeat domain 78 [Source:MGI Symbol;Acc:MGI:2385328]
ENSMUSG00000031502	4311.83	11409.2	11026.6	16577.1	18848.3	17698.8	8915.87	17708	-0.989945	0.00712216	Col4a1	protein_coding	collagen, type IV, alpha 1 [Source:MGI Symbol;Acc:MGI:88454]
ENSMUSG00000034121	80.9878	138.215	141.304	69.531	65.4594	52.5981	120.169	62.5295	0.942536	0.00714289	Mks1	protein_coding	Meckel syndrome, type 1 [Source:MGI Symbol;Acc:MGI:3584243]
ENSMUSG00000050910	278.844	456.408	520.388	621.143	782.491	771.108	418.547	724.914	-0.792033	0.00714501	Cdr2l	protein_coding	cerebellar degeneration-related protein 2-like [Source:MGI Symbol;Acc:MGI:2684867]
ENSMUSG00000022367	210.158	146.17	157.87	292.03	279.965	252.074	171.4	274.689	-0.681093	0.00715249	Has2	protein_coding	hyaluronan synthase 2 [Source:MGI Symbol;Acc:MGI:107821]
ENSMUSG00000031647	4775.21	1860.44	1955.84	1424.92	1395.79	1382.44	2863.83	1401.05	1.03139	0.00717344	Mfap3l	protein_coding	microfibrillar-associated protein 3-like [Source:MGI Symbol;Acc:MGI:1918556]
ENSMUSG00000112716	7.17614	8.94918	7.79607	25.0311	24.1696	20.8407	7.9738	23.3472	-1.54979	0.00718511	4930471E19Rik	lincRNA	RIKEN cDNA 4930471E19 gene [Source:MGI Symbol;Acc:MGI:1922162]
ENSMUSG00000055093	1325.54	309.244	270.914	220.645	218.534	236.195	635.231	225.125	1.49641	0.0071947	Gm8430	processed_pseudogene	predicted pseudogene 8430 [Source:MGI Symbol;Acc:MGI:3645406]
ENSMUSG00000113450	279.869	55.6838	78.9352	45.4269	44.3109	48.6284	138.163	46.1221	1.58228	0.00719582	Gm49359	protein_coding	predicted gene, 49359 [Source:MGI Symbol;Acc:MGI:6121568]
ENSMUSG00000030605	2106.71	5126.89	5090.84	7450.01	8611.43	7715.05	4108.14	7925.49	-0.947986	0.00722228	Mfge8	protein_coding	milk fat globule-EGF factor 8 protein [Source:MGI Symbol;Acc:MGI:102768]
ENSMUSG00000055435	128.145	104.407	129.61	170.583	204.435	203.445	120.721	192.821	-0.675144	0.00722554	Maf	protein_coding	avian musculoaponeurotic fibrosarcoma oncogene homolog [Source:MGI Symbol;Acc:MGI:96909]
ENSMUSG00000052155	936.999	546.894	505.77	382.884	364.558	392.004	663.221	379.816	0.803972	0.0072297	Acvr2a	protein_coding	activin receptor IIA [Source:MGI Symbol;Acc:MGI:102806]
ENSMUSG00000045136	842.684	1663.55	1612.81	2284.32	2519.68	2400.66	1373.02	2401.55	-0.806525	0.00726328	Tubb2b	protein_coding	tubulin, beta 2B class IIB [Source:MGI Symbol;Acc:MGI:1920960]
ENSMUSG00000102875	0	0	0	1.85416	6.0424	9.92416	0	5.94024	-5.01408	0.00728595	Gm37139	TEC	predicted gene, 37139 [Source:MGI Symbol;Acc:MGI:5610367]
ENSMUSG00000021260	25.6291	90.4862	130.584	220.645	235.654	181.612	82.2332	212.637	-1.36961	0.00732069	Hhipl1	protein_coding	hedgehog interacting protein-like 1 [Source:MGI Symbol;Acc:MGI:1919265]
ENSMUSG00000037020	16.4026	45.7403	47.7509	87.1455	88.6219	78.4009	36.6313	84.7228	-1.20777	0.00734344	Wdr62	protein_coding	WD repeat domain 62 [Source:MGI Symbol;Acc:MGI:1923696]
ENSMUSG00000023886	171.202	287.368	251.423	395.863	389.735	379.103	236.665	388.234	-0.713731	0.00737463	Smoc2	protein_coding	SPARC related modular calcium binding 2 [Source:MGI Symbol;Acc:MGI:1929881]
ENSMUSG00000008206	46.1323	33.808	42.8784	89.9267	64.4523	79.3933	40.9396	77.9241	-0.929908	0.00737962	Cers4	protein_coding	ceramide synthase 4 [Source:MGI Symbol;Acc:MGI:1914510]
ENSMUSG00000030162	399.813	226.713	267.99	486.717	515.618	495.216	298.172	499.184	-0.743747	0.00738411	Olr1	protein_coding	oxidized low density lipoprotein (lectin-like) receptor 1 [Source:MGI Symbol;Acc:MGI:1261434]
ENSMUSG00000039131	63.5601	79.5483	72.1137	116.812	111.784	132.984	71.7407	120.527	-0.748011	0.00745667	Gipc2	protein_coding	GIPC PDZ domain containing family, member 2 [Source:MGI Symbol;Acc:MGI:1889209]
ENSMUSG00000056174	0	1.98871	0.974509	10.1979	5.03533	15.8787	0.987739	10.3706	-3.38363	0.00748926	Col8a2	protein_coding	collagen, type VIII, alpha 2 [Source:MGI Symbol;Acc:MGI:88464]
ENSMUSG00000025083	137.372	130.26	123.763	188.197	242.703	189.552	130.465	206.817	-0.664452	0.00752654	Afap1l2	protein_coding	actin filament associated protein 1-like 2 [Source:MGI Symbol;Acc:MGI:2147658]
ENSMUSG00000037217	46.1323	24.8588	32.1588	62.1143	85.6007	66.4919	34.3833	71.4023	-1.0549	0.00753514	Syn1	protein_coding	synapsin I [Source:MGI Symbol;Acc:MGI:98460]
ENSMUSG00000043535	10143	4014.2	3935.07	2832.23	2821.8	3156.88	6030.74	2936.97	1.03799	0.00757568	Setx	protein_coding	senataxin [Source:MGI Symbol;Acc:MGI:2443480]
ENSMUSG00000022026	208.108	97.4466	100.374	57.4789	59.4169	75.4236	135.31	64.1065	1.0774	0.00760178	Olfm4	protein_coding	olfactomedin 4 [Source:MGI Symbol;Acc:MGI:2685142]
ENSMUSG00000060621	2.05033	3.97741	6.82156	11.125	18.1272	26.7952	4.2831	18.6825	-2.11739	0.00760295	Nkpd1	protein_coding	NTPase, KAP family P-loop domain containing 1 [Source:MGI Symbol;Acc:MGI:1916797]
ENSMUSG00000022321	51.2581	67.616	47.7509	109.395	113.799	82.3706	55.5417	101.855	-0.87512	0.00763293	Cdh10	protein_coding	cadherin 10 [Source:MGI Symbol;Acc:MGI:107436]
ENSMUSG00000000359	35.8807	79.5483	81.8588	122.374	140.989	134.969	65.7626	132.777	-1.01218	0.00763439	Rem1	protein_coding	rad and gem related GTP binding protein 1 [Source:MGI Symbol;Acc:MGI:1097696]
ENSMUSG00000019843	199.907	203.842	279.684	321.697	379.664	380.095	227.811	360.485	-0.661475	0.00764129	Fyn	protein_coding	Fyn proto-oncogene [Source:MGI Symbol;Acc:MGI:95602]
ENSMUSG00000019789	20.5033	11.9322	18.5157	31.5207	39.2756	54.5829	16.9837	41.7931	-1.29864	0.00766077	Hey2	protein_coding	hairy/enhancer-of-split related with YRPW motif 2 [Source:MGI Symbol;Acc:MGI:1341884]
ENSMUSG00000026475	726.84	1991.69	1912.96	822.319	711.996	758.206	1543.83	764.174	1.01457	0.00769788	Rgs16	protein_coding	regulator of G-protein signaling 16 [Source:MGI Symbol;Acc:MGI:108407]
ENSMUSG00000021583	1162.53	655.279	673.386	501.55	449.152	500.178	830.4	483.627	0.779705	0.00769793	Erap1	protein_coding	endoplasmic reticulum aminopeptidase 1 [Source:MGI Symbol;Acc:MGI:1933403]
ENSMUSG00000021676	180.429	131.255	127.661	86.2184	71.5018	95.272	146.448	84.3307	0.795429	0.00772606	Iqgap2	protein_coding	IQ motif containing GTPase activating protein 2 [Source:MGI Symbol;Acc:MGI:2449975]
ENSMUSG00000030352	716.589	1265.81	1294.15	1764.23	1907.38	1819.1	1092.18	1830.24	-0.744693	0.00775451	Tspan9	protein_coding	tetraspanin 9 [Source:MGI Symbol;Acc:MGI:1924558]
ENSMUSG00000070526	24.6039	14.9153	15.5921	34.3019	55.3887	41.6815	18.3705	43.7907	-1.25385	0.00775983	Peg12	protein_coding	paternally expressed 12 [Source:MGI Symbol;Acc:MGI:1351637]
ENSMUSG00000045545	0	5.96612	7.79607	27.8124	31.2191	12.9014	4.5874	23.9776	-2.3792	0.00777145	Krt14	protein_coding	keratin 14 [Source:MGI Symbol;Acc:MGI:96688]
ENSMUSG00000108732	33.8304	16.904	25.3372	7.41664	1.00707	9.92416	25.3572	6.11596	2.04701	0.00779689	2310043P16Rik	TEC	RIKEN cDNA 2310043P16 gene [Source:MGI Symbol;Acc:MGI:1917385]
ENSMUSG00000024558	100.466	96.4523	104.272	172.437	183.286	134.969	100.397	163.564	-0.70418	0.00782524	Mapk4	protein_coding	mitogen-activated protein kinase 4 [Source:MGI Symbol;Acc:MGI:2444559]
ENSMUSG00000058258	1623.86	750.737	699.698	516.383	478.357	580.564	1024.76	525.101	0.964501	0.00784137	Idi1	protein_coding	isopentenyl-diphosphate delta isomerase [Source:MGI Symbol;Acc:MGI:2442264]
ENSMUSG00000043421	271.668	565.787	472.637	248.457	253.781	226.271	436.697	242.836	0.846828	0.0078781	Hilpda	protein_coding	hypoxia inducible lipid droplet associated [Source:MGI Symbol;Acc:MGI:1916823]
ENSMUSG00000023191	43.0568	148.159	154.947	251.239	294.064	253.066	115.387	266.123	-1.20482	0.00789926	P3h3	protein_coding	prolyl 3-hydroxylase 3 [Source:MGI Symbol;Acc:MGI:1315208]
ENSMUSG00000044576	6.15098	11.9322	0.974509	21.3228	34.2403	23.818	6.35258	26.4604	-2.06005	0.0079081	Garem2	protein_coding	GRB2 associated regulator of MAPK1 subtype 2 [Source:MGI Symbol;Acc:MGI:2685290]
ENSMUSG00000025184	730.941	472.318	460.943	353.217	340.389	327.497	554.734	340.368	0.704406	0.00791194	R3hcc1l	protein_coding	R3H domain and coiled-coil containing 1 like [Source:MGI Symbol;Acc:MGI:1196316]
ENSMUSG00000034227	24.6039	187.933	222.188	445.925	415.919	455.519	144.908	439.121	-1.59903	0.00791825	Foxj1	protein_coding	forkhead box J1 [Source:MGI Symbol;Acc:MGI:1347474]
ENSMUSG00000021508	179.403	352.995	293.327	486.717	598.198	406.891	275.242	497.268	-0.852988	0.00792161	Cxcl14	protein_coding	chemokine (C-X-C motif) ligand 14 [Source:MGI Symbol;Acc:MGI:1888514]
ENSMUSG00000032363	77.9124	131.255	209.519	277.197	301.113	260.013	139.562	279.441	-1.00083	0.00794482	Adamts7	protein_coding	a disintegrin-like and metallopeptidase (reprolysin type) with thrombospondin type 1 motif, 7 [Source:MGI Symbol;Acc:MGI:1347346]
ENSMUSG00000083428	43.0568	16.904	16.5667	9.27079	6.0424	5.9545	25.5092	7.08923	1.8417	0.00794969	Gm14591	processed_pseudogene	predicted gene 14591 [Source:MGI Symbol;Acc:MGI:3705886]
ENSMUSG00000026628	1147.16	1748.07	1643.02	1081.9	950.671	839.584	1512.75	957.386	0.659971	0.00796131	Atf3	protein_coding	activating transcription factor 3 [Source:MGI Symbol;Acc:MGI:109384]
ENSMUSG00000031520	65.6104	56.6781	43.8529	111.25	150.053	74.4312	55.3805	111.911	-1.01545	0.00797585	Vegfc	protein_coding	vascular endothelial growth factor C [Source:MGI Symbol;Acc:MGI:109124]
ENSMUSG00000072572	57.4091	163.074	140.329	292.957	257.809	210.392	120.271	253.72	-1.07647	0.0080023	Slc39a2	protein_coding	solute carrier family 39 (zinc transporter), member 2 [Source:MGI Symbol;Acc:MGI:2684326]
ENSMUSG00000031576	0	0	0.974509	7.41664	3.0212	11.909	0.324836	7.44894	-4.38163	0.00805734	Kcnu1	protein_coding	potassium channel, subfamily U, member 1 [Source:MGI Symbol;Acc:MGI:1202300]
ENSMUSG00000063011	3382.01	6061.58	5972.77	3212.33	2811.73	3200.54	5138.79	3074.87	0.740914	0.00806816	Msln	protein_coding	mesothelin [Source:MGI Symbol;Acc:MGI:1888992]
ENSMUSG00000028910	150.699	245.605	232.908	348.582	321.254	365.209	209.737	345.015	-0.71766	0.00810013	Mecr	protein_coding	mitochondrial trans-2-enoyl-CoA reductase [Source:MGI Symbol;Acc:MGI:1349441]
ENSMUSG00000030468	20.5033	61.6499	48.7255	118.666	100.707	80.3857	43.6262	99.9195	-1.19465	0.00810074	Siglecg	protein_coding	sialic acid binding Ig-like lectin G [Source:MGI Symbol;Acc:MGI:2443630]
ENSMUSG00000021301	2.05033	1.98871	0.974509	9.27079	14.0989	8.93175	1.67118	10.7672	-2.69088	0.00811872	Hecw1	protein_coding	HECT, C2 and WW domain containing E3 ubiquitin protein ligase 1 [Source:MGI Symbol;Acc:MGI:2444115]
ENSMUSG00000027630	1622.83	981.427	911.166	696.237	632.438	748.282	1171.81	692.319	0.759095	0.00814632	Tbl1xr1	protein_coding	transducin (beta)-like 1X-linked receptor 1 [Source:MGI Symbol;Acc:MGI:2441730]
ENSMUSG00000027985	15.3774	6.96047	11.6941	35.229	34.2403	23.818	11.344	31.0958	-1.45714	0.0081538	Lef1	protein_coding	lymphoid enhancer binding factor 1 [Source:MGI Symbol;Acc:MGI:96770]
ENSMUSG00000069910	60.4846	41.7628	55.547	112.177	78.5512	100.234	52.5982	96.9873	-0.884007	0.00819377	Spdl1	protein_coding	spindle apparatus coiled-coil protein 1 [Source:MGI Symbol;Acc:MGI:1917635]
ENSMUSG00000053338	5.12581	3.97741	6.82156	21.3228	18.1272	15.8787	5.30826	18.4429	-1.79625	0.00821615	Tarm1	protein_coding	T cell-interacting, activating receptor on myeloid cells 1 [Source:MGI Symbol;Acc:MGI:2442280]
ENSMUSG00000070524	0	9.94353	4.87255	27.8124	19.1343	25.8028	4.93869	24.2498	-2.2916	0.00823351	Fcrlb	protein_coding	Fc receptor-like B [Source:MGI Symbol;Acc:MGI:3576487]
ENSMUSG00000015839	2896.08	2019.53	1983.13	1466.64	1487.44	1573.97	2299.58	1509.35	0.607398	0.008283	Nfe2l2	protein_coding	nuclear factor, erythroid derived 2, like 2 [Source:MGI Symbol;Acc:MGI:108420]
ENSMUSG00000104350	11.2768	7.95483	9.74509	0.927079	1.00707	1.98483	9.6589	1.30633	2.8909	0.00831071	Gm38244	TEC	predicted gene, 38244 [Source:MGI Symbol;Acc:MGI:5611472]
ENSMUSG00000032036	26.6542	27.8419	26.3117	12.9791	9.0636	7.93933	26.936	9.99402	1.42618	0.00832468	Kirrel3	protein_coding	kirre like nephrin family adhesion molecule 3 [Source:MGI Symbol;Acc:MGI:1914953]
ENSMUSG00000079457	4.10065	11.9322	12.6686	1.85416	0	0	9.56717	0.618053	3.90599	0.00837734	Gm7609	transcribed_unprocessed_pseudogene	predicted pseudogene 7609 [Source:MGI Symbol;Acc:MGI:3644536]
ENSMUSG00000001506	6688.16	22031.9	20789.2	33804.1	37435.7	34065.7	16503.1	35101.8	-1.08881	0.0083978	Col1a1	protein_coding	collagen, type I, alpha 1 [Source:MGI Symbol;Acc:MGI:88467]
ENSMUSG00000103869	28.7046	3.97741	3.89804	0	2.01413	0	12.1933	0.671378	4.20849	0.00842936	Gm37420	TEC	predicted gene, 37420 [Source:MGI Symbol;Acc:MGI:5610648]
ENSMUSG00000021039	1905.78	999.325	900.446	731.466	709.982	647.055	1268.52	696.168	0.865504	0.0084702	Snw1	protein_coding	SNW domain containing 1 [Source:MGI Symbol;Acc:MGI:1913604]
ENSMUSG00000006398	35.8807	57.6725	53.598	95.4892	82.5795	93.2871	49.0504	90.4519	-0.882079	0.00851028	Cdc20	protein_coding	cell division cycle 20 [Source:MGI Symbol;Acc:MGI:1859866]
ENSMUSG00000110411	114.818	32.8137	24.3627	11.125	17.1201	21.8332	57.3315	16.6928	1.78079	0.0085111	Gm45457	TEC	predicted gene 45457 [Source:MGI Symbol;Acc:MGI:5791293]
ENSMUSG00000108500	80.9878	37.7854	14.6176	18.5416	4.02827	9.92416	44.4636	10.8313	2.03102	0.00851405	Gm45033	TEC	predicted gene 45033 [Source:MGI Symbol;Acc:MGI:5753609]
ENSMUSG00000050697	5070.45	2780.21	2682.82	2074.8	1870.12	2131.71	3511.16	2025.55	0.79359	0.00851551	Prkaa1	protein_coding	protein kinase, AMP-activated, alpha 1 catalytic subunit [Source:MGI Symbol;Acc:MGI:2145955]
ENSMUSG00000103865	191.705	167.051	151.049	120.52	99.6996	69.4691	169.935	96.563	0.814076	0.00852341	Gm37416	TEC	predicted gene, 37416 [Source:MGI Symbol;Acc:MGI:5610644]
ENSMUSG00000004371	3.07549	64.633	65.2921	171.51	150.053	180.62	44.3335	167.394	-1.91575	0.00853396	Il11	protein_coding	interleukin 11 [Source:MGI Symbol;Acc:MGI:107613]
ENSMUSG00000021359	37.931	34.8024	44.8274	21.3228	11.0777	2.97725	39.1869	11.7926	1.72619	0.00854307	Tfap2a	protein_coding	transcription factor AP-2, alpha [Source:MGI Symbol;Acc:MGI:104671]
ENSMUSG00000048915	376.235	158.102	146.176	89.9267	94.6643	127.029	226.838	103.873	1.12664	0.0086103	Efna5	protein_coding	ephrin A5 [Source:MGI Symbol;Acc:MGI:107444]
ENSMUSG00000031383	67.6607	140.204	149.1	228.062	221.555	222.301	118.988	223.973	-0.911707	0.00862663	Dusp9	protein_coding	dual specificity phosphatase 9 [Source:MGI Symbol;Acc:MGI:2387107]
ENSMUSG00000053317	299.347	510.103	387.855	664.716	650.565	611.329	399.102	642.203	-0.686133	0.00865828	Sec61b	protein_coding	Sec61 beta subunit [Source:MGI Symbol;Acc:MGI:1913462]
ENSMUSG00000094942	79.9627	29.8306	37.0313	25.9582	10.0707	12.9014	48.9415	16.3101	1.57966	0.00870596	Gm3604	protein_coding	predicted gene 3604 [Source:MGI Symbol;Acc:MGI:3781781]
ENSMUSG00000005355	25.6291	12.9266	24.3627	50.0623	39.2756	54.5829	20.9728	47.9736	-1.19463	0.00875267	Casp14	protein_coding	caspase 14 [Source:MGI Symbol;Acc:MGI:1335092]
ENSMUSG00000109244	99.4408	59.6612	55.547	36.1561	31.2191	36.7194	71.5497	34.6982	1.04257	0.00884749	Gm44751	lincRNA	predicted gene 44751 [Source:MGI Symbol;Acc:MGI:5753327]
ENSMUSG00000073400	85.0885	279.413	284.557	99.1975	94.6643	89.3175	216.353	94.3931	1.1969	0.00886082	Trim10	protein_coding	tripartite motif-containing 10 [Source:MGI Symbol;Acc:MGI:1338757]
ENSMUSG00000046997	19.4781	38.7798	35.0823	65.8226	69.4876	58.5526	31.1134	64.6209	-1.05275	0.00894502	Spsb4	protein_coding	splA/ryanodine receptor domain and SOCS box containing 4 [Source:MGI Symbol;Acc:MGI:2183445]
ENSMUSG00000056071	30.7549	5.96612	14.6176	3.70832	2.01413	3.96967	17.1129	3.23071	2.40049	0.00903485	S100a9	protein_coding	S100 calcium binding protein A9 (calgranulin B) [Source:MGI Symbol;Acc:MGI:1338947]
ENSMUSG00000078995	99.4408	42.7572	36.0568	23.177	26.1837	19.8483	59.4183	23.0697	1.36382	0.00907829	Zfp456	protein_coding	zinc finger protein 456 [Source:MGI Symbol;Acc:MGI:3040694]
ENSMUSG00000060961	3517.33	1992.68	2157.56	1558.42	1497.51	1603.74	2555.86	1553.22	0.718487	0.00907867	Slc4a4	protein_coding	solute carrier family 4 (anion exchanger), member 4 [Source:MGI Symbol;Acc:MGI:1927555]
ENSMUSG00000044217	7.17614	20.8814	14.6176	39.8644	59.4169	24.8104	14.2251	41.3639	-1.53755	0.00910051	Aqp5	protein_coding	aquaporin 5 [Source:MGI Symbol;Acc:MGI:106215]
ENSMUSG00000111078	15.3774	3.97741	9.74509	0	0	1.98483	9.69998	0.661611	3.88985	0.00911235	Gm35028	lincRNA	predicted gene, 35028 [Source:MGI Symbol;Acc:MGI:5594187]
ENSMUSG00000024112	37.931	81.537	105.247	28.7395	35.2473	32.7497	74.905	32.2455	1.21773	0.00912205	Cacna1h	protein_coding	calcium channel, voltage-dependent, T type, alpha 1H subunit [Source:MGI Symbol;Acc:MGI:1928842]
ENSMUSG00000024617	9.22646	4.97177	12.6686	25.9582	28.1979	23.818	8.95562	25.9914	-1.53567	0.00918438	Camk2a	protein_coding	calcium/calmodulin-dependent protein kinase II alpha [Source:MGI Symbol;Acc:MGI:88256]
ENSMUSG00000060591	147.623	245.605	371.288	462.613	523.675	459.489	254.839	481.925	-0.918723	0.00920771	Ifitm2	protein_coding	interferon induced transmembrane protein 2 [Source:MGI Symbol;Acc:MGI:1933382]
ENSMUSG00000023906	820.13	1625.77	1752.17	2570.79	2380.71	2455.24	1399.36	2468.91	-0.819037	0.00921918	Cldn6	protein_coding	claudin 6 [Source:MGI Symbol;Acc:MGI:1859284]
ENSMUSG00000071719	85.0885	294.329	335.231	94.5621	94.6643	111.151	238.216	100.126	1.25088	0.00923481	Tmem28	protein_coding	transmembrane protein 28 [Source:MGI Symbol;Acc:MGI:3648377]
ENSMUSG00000067377	1647.44	826.308	821.511	606.31	594.169	631.177	1098.42	610.552	0.847124	0.00928308	Tspan6	protein_coding	tetraspanin 6 [Source:MGI Symbol;Acc:MGI:1926264]
ENSMUSG00000027952	147.623	495.188	498.949	194.687	158.11	154.817	380.587	169.204	1.16947	0.00930377	Pmvk	protein_coding	phosphomevalonate kinase [Source:MGI Symbol;Acc:MGI:1915853]
ENSMUSG00000037434	1399.35	939.664	914.09	707.362	671.714	708.585	1084.37	695.887	0.63978	0.00936612	Slc30a1	protein_coding	solute carrier family 30 (zinc transporter), member 1 [Source:MGI Symbol;Acc:MGI:1345281]
ENSMUSG00000106874	76.8872	43.7516	50.6745	20.3957	23.1625	33.7422	57.1044	25.7668	1.14877	0.00942415	Gm20186	lincRNA	predicted gene, 20186 [Source:MGI Symbol;Acc:MGI:5012371]
ENSMUSG00000049791	112.768	103.413	95.5019	176.145	157.102	153.825	103.894	162.357	-0.6449	0.00945813	Fzd4	protein_coding	frizzled class receptor 4 [Source:MGI Symbol;Acc:MGI:108520]
ENSMUSG00000026078	658.154	1168.37	1217.16	1667.82	1682.81	1711.92	1014.56	1687.51	-0.73392	0.00945888	Pdcl3	protein_coding	phosducin-like 3 [Source:MGI Symbol;Acc:MGI:1916083]
ENSMUSG00000049969	1673.07	960.545	1036.88	756.497	733.145	748.282	1223.5	745.975	0.713693	0.00947674	Plekhf2	protein_coding	pleckstrin homology domain containing, family F (with FYVE domain) member 2 [Source:MGI Symbol;Acc:MGI:1919051]
ENSMUSG00000092274	1804.29	8609.11	7846.75	3027.84	2342.44	2123.77	6086.72	2498.02	1.28488	0.00948547	Neat1	lincRNA	nuclear paraspeckle assembly transcript 1 (non-protein coding) [Source:MGI Symbol;Acc:MGI:1914211]
ENSMUSG00000031451	87.1388	182.961	161.769	246.603	256.802	277.877	143.956	260.427	-0.854562	0.00949027	Gas6	protein_coding	growth arrest specific 6 [Source:MGI Symbol;Acc:MGI:95660]
ENSMUSG00000047728	29.7297	13.9209	13.6431	4.6354	7.04947	2.97725	19.0979	4.88737	1.96657	0.00950622	BC025446	protein_coding	cDNA sequence BC025446 [Source:MGI Symbol;Acc:MGI:2385015]
ENSMUSG00000109325	72.7865	79.5483	91.6039	151.114	154.081	109.166	81.3129	138.12	-0.76411	0.00951176	Krt8-ps	processed_pseudogene	keratin 8, pseudogene [Source:MGI Symbol;Acc:MGI:3779503]
ENSMUSG00000039476	14.3523	18.8927	20.4647	37.0832	33.2332	53.5905	17.9032	41.3023	-1.20428	0.00954485	Prrx2	protein_coding	paired related homeobox 2 [Source:MGI Symbol;Acc:MGI:98218]
ENSMUSG00000066036	15969	9548.78	10787.8	6979.05	7576.16	8280.72	12101.8	7611.98	0.66888	0.00955173	Ubr4	protein_coding	ubiquitin protein ligase E3 component n-recognin 4 [Source:MGI Symbol;Acc:MGI:1916366]
ENSMUSG00000087370	2416.31	904.862	1000.82	747.226	680.777	710.57	1440.66	712.858	1.01494	0.00958016	Tmem170b	protein_coding	transmembrane protein 170B [Source:MGI Symbol;Acc:MGI:3647046]
ENSMUSG00000033577	4086.3	2130.9	2061.09	1590.87	1570.02	1556.11	2759.43	1572.33	0.811411	0.00960622	Myo6	protein_coding	myosin VI [Source:MGI Symbol;Acc:MGI:104785]
ENSMUSG00000022044	51.2581	66.6217	70.1647	108.468	140.989	90.3099	62.6815	113.256	-0.852367	0.00968022	Stmn4	protein_coding	stathmin-like 4 [Source:MGI Symbol;Acc:MGI:1931224]
ENSMUSG00000032281	308.574	620.477	659.743	886.288	931.537	1011.27	529.598	943.032	-0.83217	0.00969915	Acsbg1	protein_coding	acyl-CoA synthetase bubblegum family member 1 [Source:MGI Symbol;Acc:MGI:2385656]
ENSMUSG00000012017	49.2078	149.153	142.278	239.186	237.668	242.15	113.546	239.668	-1.07701	0.00976898	Scarf2	protein_coding	scavenger receptor class F, member 2 [Source:MGI Symbol;Acc:MGI:1858430]
ENSMUSG00000062296	34.8555	56.6781	59.4451	18.5416	18.1272	29.7725	50.3262	22.1471	1.18616	0.00978768	Trank1	protein_coding	tetratricopeptide repeat and ankyrin repeat containing 1 [Source:MGI Symbol;Acc:MGI:1341834]
ENSMUSG00000042901	2687.98	1364.25	1351.64	957.673	935.565	1127.39	1801.29	1006.87	0.83909	0.00983096	Aida	protein_coding	axin interactor, dorsalization associated [Source:MGI Symbol;Acc:MGI:1919737]
ENSMUSG00000029661	788.35	1265.81	1250.3	1640	1849.98	1710.93	1101.49	1733.64	-0.654217	0.00983718	Col1a2	protein_coding	collagen, type I, alpha 2 [Source:MGI Symbol;Acc:MGI:88468]
ENSMUSG00000042650	5507.17	3184.91	3323.08	2452.13	2499.54	2432.41	4005.05	2461.36	0.702334	0.00983901	Alkbh5	protein_coding	alkB homolog 5, RNA demethylase [Source:MGI Symbol;Acc:MGI:2144489]
ENSMUSG00000039208	408.015	695.053	652.921	931.715	994.982	897.144	585.33	941.28	-0.685174	0.0098589	Metrnl	protein_coding	meteorin, glial cell differentiation regulator-like [Source:MGI Symbol;Acc:MGI:2384806]
ENSMUSG00000034659	236.813	576.725	480.433	813.976	804.646	768.13	431.324	795.584	-0.883042	0.00986125	Tmem109	protein_coding	transmembrane protein 109 [Source:MGI Symbol;Acc:MGI:1915789]
ENSMUSG00000037418	12.302	4.97177	0.974509	0	0	0	6.08274	0	5.08205	0.00988427	Best1	protein_coding	bestrophin 1 [Source:MGI Symbol;Acc:MGI:1346332]
ENSMUSG00000104891	35.8807	4.97177	5.84706	0	2.01413	2.97725	15.5665	1.66379	3.23852	0.00994706	2510017J16Rik	antisense	RIKEN cDNA 2510017J16 gene [Source:MGI Symbol;Acc:MGI:1913824]
ENSMUSG00000039005	1322.46	603.573	649.023	488.571	444.117	458.496	858.352	463.728	0.888099	0.00995057	Tlr4	protein_coding	toll-like receptor 4 [Source:MGI Symbol;Acc:MGI:96824]
ENSMUSG00000040212	56.3839	98.441	84.7823	136.281	147.032	134.969	79.8691	139.427	-0.802837	0.00996298	Emp3	protein_coding	epithelial membrane protein 3 [Source:MGI Symbol;Acc:MGI:1098729]
ENSMUSG00000024378	1101.02	735.822	773.76	587.768	532.738	576.594	870.202	565.7	0.621106	0.00997952	Stard4	protein_coding	StAR-related lipid transfer (START) domain containing 4 [Source:MGI Symbol;Acc:MGI:2156764]
ENSMUSG00000046341	9.22646	21.8758	24.3627	45.4269	37.2615	53.5905	18.4883	45.4263	-1.29424	0.0100043	Gm11223	processed_pseudogene	predicted gene 11223 [Source:MGI Symbol;Acc:MGI:3651631]
ENSMUSG00000046449	1724.32	608.544	705.545	492.279	444.117	532.928	1012.8	489.774	1.04804	0.0100688	Nexmif	protein_coding	neurite extension and migration factor [Source:MGI Symbol;Acc:MGI:2148050]
ENSMUSG00000030814	79.9627	226.713	155.921	285.54	303.127	329.482	154.199	306.05	-0.988477	0.0100763	Bcl7c	protein_coding	B cell CLL/lymphoma 7C [Source:MGI Symbol;Acc:MGI:1332237]
ENSMUSG00000104383	35.8807	3.97741	4.87255	0	3.0212	0.992416	14.9102	1.33787	3.49499	0.0100784	Gm37553	TEC	predicted gene, 37553 [Source:MGI Symbol;Acc:MGI:5610781]
ENSMUSG00000013921	104.567	212.792	250.449	288.322	398.799	404.906	189.269	364.009	-0.942805	0.0100988	Clip3	protein_coding	CAP-GLY domain containing linker protein 3 [Source:MGI Symbol;Acc:MGI:1923936]
ENSMUSG00000020062	53.3085	45.7403	44.8274	21.3228	28.1979	20.8407	47.9587	23.4538	1.03297	0.0101666	Slc5a8	protein_coding	solute carrier family 5 (iodide transporter), member 8 [Source:MGI Symbol;Acc:MGI:2384916]
ENSMUSG00000025019	1852.47	668.206	676.309	448.706	485.406	576.594	1065.66	503.569	1.08143	0.01021	Lcor	protein_coding	ligand dependent nuclear receptor corepressor [Source:MGI Symbol;Acc:MGI:2443930]
ENSMUSG00000090673	464.399	266.487	336.206	201.176	210.477	232.225	355.697	214.626	0.728719	0.0102713	Gm340	protein_coding	predicted gene 340 [Source:MGI Symbol;Acc:MGI:2685186]
ENSMUSG00000020773	28.7046	110.373	110.12	176.145	218.534	189.552	83.0658	194.743	-1.22821	0.0102853	Trim47	protein_coding	tripartite motif-containing 47 [Source:MGI Symbol;Acc:MGI:1917374]
ENSMUSG00000027612	10.2516	20.8814	7.79607	38.9373	38.2685	27.7877	12.9764	34.9978	-1.43203	0.0102866	Mmp24	protein_coding	matrix metallopeptidase 24 [Source:MGI Symbol;Acc:MGI:1341867]
ENSMUSG00000025586	205.033	162.08	155.921	246.603	260.83	298.717	174.345	268.717	-0.624407	0.0103081	Cpeb1	protein_coding	cytoplasmic polyadenylation element binding protein 1 [Source:MGI Symbol;Acc:MGI:108442]
ENSMUSG00000020010	21.5284	9.94353	10.7196	0	1.00707	4.96208	14.0638	1.98972	2.83355	0.0103805	Vnn3	protein_coding	vanin 3 [Source:MGI Symbol;Acc:MGI:1347055]
ENSMUSG00000023041	13.3271	14.9153	24.3627	4.6354	6.0424	3.96967	17.535	4.88249	1.84741	0.0103961	Krt6b	protein_coding	keratin 6B [Source:MGI Symbol;Acc:MGI:1333768]
ENSMUSG00000031024	377.26	619.482	674.36	873.309	936.572	911.038	557.034	906.973	-0.703043	0.0104086	St5	protein_coding	suppression of tumorigenicity 5 [Source:MGI Symbol;Acc:MGI:108517]
ENSMUSG00000113067	15.3774	3.97741	2.92353	0.927079	0	0	7.42613	0.309026	4.40775	0.0104304	Gm47166	TEC	predicted gene, 47166 [Source:MGI Symbol;Acc:MGI:6095944]
ENSMUSG00000096937	14.3523	31.8193	30.2098	1.85416	6.0424	11.909	25.4605	6.60185	1.95534	0.0104657	Gm10825	lincRNA	predicted gene 10825 [Source:MGI Symbol;Acc:MGI:3704351]
ENSMUSG00000099583	41.0065	45.7403	36.0568	21.3228	13.0919	20.8407	40.9345	18.4185	1.14957	0.0105121	Hist1h3d	protein_coding	histone cluster 1, H3d [Source:MGI Symbol;Acc:MGI:2448322]
ENSMUSG00000030621	277.819	242.622	212.443	171.51	130.919	164.741	244.295	155.723	0.64876	0.0105419	Me3	protein_coding	malic enzyme 3, NADP(+)-dependent, mitochondrial [Source:MGI Symbol;Acc:MGI:1916679]
ENSMUSG00000022797	8320.22	4685.39	4676.67	3509	3365.62	3755.3	5894.09	3543.31	0.73415	0.0105421	Tfrc	protein_coding	transferrin receptor [Source:MGI Symbol;Acc:MGI:98822]
ENSMUSG00000028009	0	0	0	4.6354	6.0424	3.96967	0	4.88249	-4.73305	0.0106191	1700061I17Rik	lincRNA	RIKEN cDNA 1700061I17 gene [Source:MGI Symbol;Acc:MGI:1920612]
ENSMUSG00000020682	24.6039	27.8419	30.2098	55.6248	57.4028	47.636	27.5519	53.5545	-0.958183	0.010627	Mmp28	protein_coding	matrix metallopeptidase 28 (epilysin) [Source:MGI Symbol;Acc:MGI:2153062]
ENSMUSG00000032271	5.12581	3.97741	8.77058	19.4687	31.2191	12.9014	5.95794	21.1964	-1.82746	0.0106331	Nnmt	protein_coding	nicotinamide N-methyltransferase [Source:MGI Symbol;Acc:MGI:1099443]
ENSMUSG00000033032	223.485	357.967	326.461	173.364	183.286	203.445	302.638	186.698	0.697379	0.0106688	Afap1l1	protein_coding	actin filament associated protein 1-like 1 [Source:MGI Symbol;Acc:MGI:2147199]
ENSMUSG00000090387	13.3271	4.97177	2.92353	0.927079	0	0	7.07414	0.309026	4.33783	0.0106807	Gm17056	antisense	predicted gene 17056 [Source:MGI Symbol;Acc:MGI:4937883]
ENSMUSG00000044948	199.907	446.465	452.172	648.029	667.685	692.707	366.181	669.474	-0.870162	0.0106919	Cfap43	protein_coding	cilia and flagella associated protein 43 [Source:MGI Symbol;Acc:MGI:1289258]
ENSMUSG00000000693	50.233	143.187	130.584	245.676	189.329	234.21	108.001	223.072	-1.04588	0.0107077	Loxl3	protein_coding	lysyl oxidase-like 3 [Source:MGI Symbol;Acc:MGI:1337004]
ENSMUSG00000049539	24.6039	32.8137	24.3627	10.1979	11.0777	10.9166	27.2601	10.7307	1.34587	0.010709	Hist1h1a	protein_coding	histone cluster 1, H1a [Source:MGI Symbol;Acc:MGI:1931523]
ENSMUSG00000102670	10.2516	3.97741	1.94902	0	0	0	5.39269	0	4.90831	0.0107393	Gm37436	TEC	predicted gene, 37436 [Source:MGI Symbol;Acc:MGI:5610664]
ENSMUSG00000074577	5.12581	13.9209	13.6431	0.927079	3.0212	0	10.8966	1.31609	3.06117	0.0107599	Ripor3	protein_coding	RIPOR family member 3 [Source:MGI Symbol;Acc:MGI:1916803]
ENSMUSG00000103272	47.1575	5.96612	5.84706	0.927079	5.03533	1.98483	19.6569	2.64908	2.89904	0.0107791	Gm37914	TEC	predicted gene, 37914 [Source:MGI Symbol;Acc:MGI:5611142]
ENSMUSG00000060002	1124.6	717.923	576.909	464.467	490.442	477.352	806.479	477.42	0.756242	0.0107875	Chpt1	protein_coding	choline phosphotransferase 1 [Source:MGI Symbol;Acc:MGI:2384841]
ENSMUSG00000026547	5134.01	9428.46	9584.3	12549.9	13911.6	13588.2	8048.92	13349.9	-0.729942	0.0108329	Tagln2	protein_coding	transgelin 2 [Source:MGI Symbol;Acc:MGI:1312985]
ENSMUSG00000051323	331.128	166.057	159.82	94.5621	116.82	129.014	219.001	113.465	0.948685	0.010863	Pcdh19	protein_coding	protocadherin 19 [Source:MGI Symbol;Acc:MGI:2685563]
ENSMUSG00000052353	16.4026	1.98871	6.82156	28.7395	32.2261	27.7877	8.40429	29.5844	-1.82008	0.0108652	Cemip	protein_coding	cell migration inducing protein, hyaluronan binding [Source:MGI Symbol;Acc:MGI:2443629]
ENSMUSG00000003420	31.78	80.5426	66.2666	122.374	125.883	110.158	59.5298	119.472	-1.00387	0.0108783	Fcgrt	protein_coding	Fc receptor, IgG, alpha chain transporter [Source:MGI Symbol;Acc:MGI:103017]
ENSMUSG00000030590	49.2078	73.5822	47.7509	99.1975	102.721	99.2416	56.847	100.387	-0.820238	0.0108786	Fam98c	protein_coding	family with sequence similarity 98, member C [Source:MGI Symbol;Acc:MGI:1921083]
ENSMUSG00000058152	9.22646	15.9097	13.6431	31.5207	28.1979	34.7346	12.9264	31.4844	-1.28269	0.0108922	Chsy3	protein_coding	chondroitin sulfate synthase 3 [Source:MGI Symbol;Acc:MGI:1926173]
ENSMUSG00000074519	220.41	53.6951	90.6294	41.7186	52.3675	49.6208	121.578	47.9023	1.34358	0.0109014	Zfp971	protein_coding	zinc finger protein 971 [Source:MGI Symbol;Acc:MGI:1261426]
ENSMUSG00000027469	131.221	123.3	114.992	177.999	194.364	184.589	123.171	185.651	-0.592019	0.010935	Tpx2	protein_coding	TPX2, microtubule-associated [Source:MGI Symbol;Acc:MGI:1919369]
ENSMUSG00000109568	63.5601	20.8814	9.74509	9.27079	6.0424	7.93933	31.3955	7.75084	2.01442	0.0109994	Gm45074	TEC	predicted gene 45074 [Source:MGI Symbol;Acc:MGI:5753650]
ENSMUSG00000037752	12.302	19.8871	33.1333	45.4269	51.3604	55.5753	21.7741	50.7875	-1.2185	0.011007	Xkr8	protein_coding	X-linked Kx blood group related 8 [Source:MGI Symbol;Acc:MGI:2685877]
ENSMUSG00000020220	2720.78	1550.2	1551.42	1013.3	1194.38	1266.32	1940.8	1158	0.745006	0.0110694	Vps13d	protein_coding	vacuolar protein sorting 13D [Source:MGI Symbol;Acc:MGI:2448530]
ENSMUSG00000075590	45.1072	209.809	176.386	375.467	349.452	300.702	143.767	341.874	-1.24929	0.0110864	Nrbp2	protein_coding	nuclear receptor binding protein 2 [Source:MGI Symbol;Acc:MGI:2385017]
ENSMUSG00000054428	232.712	370.894	414.166	549.758	540.795	563.693	339.257	551.415	-0.700401	0.0110974	Atpif1	protein_coding	ATPase inhibitory factor 1 [Source:MGI Symbol;Acc:MGI:1196457]
ENSMUSG00000108486	22.5536	10.9379	6.82156	2.78124	2.01413	2.97725	13.4377	2.59087	2.37055	0.0111128	Gm44836	sense_intronic	predicted gene 44836 [Source:MGI Symbol;Acc:MGI:5753412]
ENSMUSG00000082035	42.0317	26.8475	20.4647	12.9791	11.0777	8.93175	29.7813	10.9962	1.4339	0.0111618	Rpl17-ps8	processed_pseudogene	ribosomal protein L17, pseudogene 8 [Source:MGI Symbol;Acc:MGI:3802129]
ENSMUSG00000034127	357.782	248.588	230.959	156.676	186.307	173.673	279.11	172.219	0.696555	0.0111889	Tspan8	protein_coding	tetraspanin 8 [Source:MGI Symbol;Acc:MGI:2384918]
ENSMUSG00000100394	38.9562	15.9097	5.84706	0.927079	4.02827	5.9545	20.2376	3.63662	2.48308	0.0112031	Gm28791	sense_intronic	predicted gene 28791 [Source:MGI Symbol;Acc:MGI:5579497]
ENSMUSG00000021036	4815.19	3302.25	3256.81	2471.59	2432.07	2647.77	3791.42	2517.14	0.590917	0.0112234	Sptlc2	protein_coding	serine palmitoyltransferase, long chain base subunit 2 [Source:MGI Symbol;Acc:MGI:108074]
ENSMUSG00000039050	1414.72	900.884	991.076	737.955	695.883	714.54	1102.23	716.126	0.621991	0.0112382	Osbpl2	protein_coding	oxysterol binding protein-like 2 [Source:MGI Symbol;Acc:MGI:2442832]
ENSMUSG00000033910	68.6859	50.712	39.9549	95.4892	98.6926	92.2947	53.1176	95.4922	-0.847647	0.0112834	Gucy1a1	protein_coding	guanylate cyclase 1, soluble, alpha 1 [Source:MGI Symbol;Acc:MGI:1926562]
ENSMUSG00000027966	556.663	1031.14	1022.26	1477.76	1448.16	1402.28	870.023	1442.74	-0.729558	0.0112864	Col11a1	protein_coding	collagen, type XI, alpha 1 [Source:MGI Symbol;Acc:MGI:88446]
ENSMUSG00000038276	6.15098	0.994353	4.87255	13.9062	13.0919	24.8104	4.00596	17.2695	-2.10979	0.0113107	Asic3	protein_coding	acid-sensing (proton-gated) ion channel 3 [Source:MGI Symbol;Acc:MGI:2159339]
ENSMUSG00000062661	858.061	1414.96	1639.12	2163.8	2177.28	2069.19	1304.05	2136.76	-0.712325	0.0113944	Ncs1	protein_coding	neuronal calcium sensor 1 [Source:MGI Symbol;Acc:MGI:109166]
ENSMUSG00000028649	21683.2	10146.4	10466.2	7547.35	7786.64	8242.02	14098.6	7858.67	0.843187	0.0114175	Macf1	protein_coding	microtubule-actin crosslinking factor 1 [Source:MGI Symbol;Acc:MGI:108559]
ENSMUSG00000028434	557.688	397.741	397.6	266.999	326.29	281.846	451.01	291.712	0.628648	0.011433	Epb41l4b	protein_coding	erythrocyte membrane protein band 4.1 like 4b [Source:MGI Symbol;Acc:MGI:1859149]
ENSMUSG00000039110	47.1575	97.4466	100.374	39.8644	42.2968	36.7194	81.6595	39.6269	1.04408	0.0114419	Mycbpap	protein_coding	MYCBP associated protein [Source:MGI Symbol;Acc:MGI:2388726]
ENSMUSG00000116358	7.17614	22.8701	38.9804	49.1352	73.5159	68.4767	23.0089	63.7093	-1.4659	0.0114438	Gm49450	protein_coding	predicted gene, 49450 [Source:MGI Symbol;Acc:MGI:6155101]
ENSMUSG00000026602	7.17614	3.97741	7.79607	0.927079	0	0	6.31654	0.309026	4.17674	0.011466	Nphs2	protein_coding	nephrosis 2, podocin [Source:MGI Symbol;Acc:MGI:2157018]
ENSMUSG00000041645	3557.31	2142.83	2202.39	1572.33	1624.4	1760.55	2634.18	1652.42	0.672735	0.0114753	Ddx24	protein_coding	DEAD (Asp-Glu-Ala-Asp) box polypeptide 24 [Source:MGI Symbol;Acc:MGI:1351337]
ENSMUSG00000027424	30.7549	53.6951	47.7509	75.0934	95.6714	78.4009	44.067	83.0552	-0.91262	0.0115218	Mgme1	protein_coding	mitochondrial genome maintenance exonuclease 1 [Source:MGI Symbol;Acc:MGI:1921778]
ENSMUSG00000047749	69.7111	57.6725	72.1137	119.593	98.6926	112.143	66.4991	110.143	-0.728496	0.0115457	Zc3hav1l	protein_coding	zinc finger CCCH-type, antiviral 1-like [Source:MGI Symbol;Acc:MGI:2443387]
ENSMUSG00000032899	80.9878	139.209	129.61	70.458	59.4169	64.5071	116.602	64.794	0.847667	0.0115691	Styk1	protein_coding	serine/threonine/tyrosine kinase 1 [Source:MGI Symbol;Acc:MGI:2141396]
ENSMUSG00000042286	39.9813	79.5483	75.0372	112.177	128.905	120.082	64.8556	120.388	-0.89095	0.0115805	Stab1	protein_coding	stabilin 1 [Source:MGI Symbol;Acc:MGI:2178742]
ENSMUSG00000034297	5243.71	2126.92	2398.27	1638.15	1652.6	1864.75	3256.3	1718.5	0.922053	0.0116266	Med13	protein_coding	mediator complex subunit 13 [Source:MGI Symbol;Acc:MGI:3029632]
ENSMUSG00000037211	55.3588	167.051	161.769	284.613	272.915	241.157	128.06	266.229	-1.05525	0.0116398	Spry1	protein_coding	sprouty RTK signaling antagonist 1 [Source:MGI Symbol;Acc:MGI:1345139]
ENSMUSG00000101037	0	0.994353	0	9.27079	6.0424	3.96967	0.331451	6.42762	-4.17049	0.0117123	Gm28424	antisense	predicted gene 28424 [Source:MGI Symbol;Acc:MGI:5579130]
ENSMUSG00000032018	2443.99	1185.27	1237.63	921.517	950.671	881.266	1622.29	917.818	0.821678	0.0117296	Sc5d	protein_coding	sterol-C5-desaturase [Source:MGI Symbol;Acc:MGI:1353611]
ENSMUSG00000048965	11.2768	43.7516	61.3941	106.614	111.784	84.3554	38.8075	100.918	-1.37698	0.0118141	Mrgpre	protein_coding	MAS-related GPR, member E [Source:MGI Symbol;Acc:MGI:2441884]
ENSMUSG00000059810	306.524	563.798	638.304	815.83	896.29	877.296	502.875	863.139	-0.779119	0.0118315	Rgs3	protein_coding	regulator of G-protein signaling 3 [Source:MGI Symbol;Acc:MGI:1354734]
ENSMUSG00000060724	34.8555	6.96047	0	0.927079	0	0.992416	13.9387	0.639832	4.43265	0.011858	Vmn1r47	protein_coding	vomeronasal 1 receptor 47 [Source:MGI Symbol;Acc:MGI:2148509]
ENSMUSG00000115219	36.9059	59.6612	69.1902	101.979	90.636	114.128	55.2524	102.248	-0.886628	0.0118613	Eef1akmt4	protein_coding	EEF1A lysine methyltransferase 4 [Source:MGI Symbol;Acc:MGI:5903914]
ENSMUSG00000064370	30182.8	16984.6	23331.7	36677.1	37500.2	36271.8	23499.7	36816.4	-0.647709	0.0118927	mt-Cytb	protein_coding	mitochondrially encoded cytochrome b [Source:MGI Symbol;Acc:MGI:102501]
ENSMUSG00000083836	270.643	73.5822	58.4706	61.1872	39.2756	42.6739	134.232	47.7123	1.49086	0.012014	Ldha-ps2	processed_pseudogene	lactate dehydrogenase A, pseudogene 2 [Source:MGI Symbol;Acc:MGI:96761]
ENSMUSG00000053740	90.2143	106.396	78.9352	59.3331	51.3604	48.6284	91.8485	53.1073	0.789181	0.0120567	Gm6457	processed_pseudogene	predicted pseudogene 6457 [Source:MGI Symbol;Acc:MGI:3648519]
ENSMUSG00000040225	15719.8	6591.57	7521.26	5264.88	5236.75	5681.58	9944.22	5394.41	0.882383	0.0120855	Prrc2c	protein_coding	proline-rich coiled-coil 2C [Source:MGI Symbol;Acc:MGI:1913754]
ENSMUSG00000046056	45.1072	72.5878	49.7	28.7395	31.2191	20.8407	55.7983	26.9331	1.05083	0.0120883	Sbsn	protein_coding	suprabasin [Source:MGI Symbol;Acc:MGI:2446326]
ENSMUSG00000097971	326.002	2839.87	1953.89	4290.52	5028.29	4737.8	1706.59	4685.53	-1.45706	0.0121004	Gm26917	lincRNA	predicted gene, 26917 [Source:MGI Symbol;Acc:MGI:5504032]
ENSMUSG00000021273	2993.47	1995.67	2002.62	1527.83	1546.85	1549.16	2330.59	1541.28	0.596509	0.012241	Fdft1	protein_coding	farnesyl diphosphate farnesyl transferase 1 [Source:MGI Symbol;Acc:MGI:102706]
ENSMUSG00000100815	16.4026	1.98871	0.974509	0	0	0	6.45527	0	5.16759	0.0122448	Gm29112	sense_intronic	predicted gene 29112 [Source:MGI Symbol;Acc:MGI:5579818]
ENSMUSG00000051444	9.22646	32.8137	27.2863	47.2811	58.4099	64.5071	23.1088	56.7327	-1.29297	0.0123243	Bbs12	protein_coding	Bardet-Biedl syndrome 12 (human) [Source:MGI Symbol;Acc:MGI:2686651]
ENSMUSG00000003316	7320.69	3955.54	4158.23	2987.05	3115.87	3216.42	5144.82	3106.45	0.727835	0.0123244	Glg1	protein_coding	golgi apparatus protein 1 [Source:MGI Symbol;Acc:MGI:104967]
ENSMUSG00000000708	2357.87	1341.38	1317.54	1006.81	1026.2	1010.28	1672.26	1014.43	0.721057	0.012354	Kat2b	protein_coding	K(lysine) acetyltransferase 2B [Source:MGI Symbol;Acc:MGI:1343094]
ENSMUSG00000038039	2478.84	971.483	920.911	798.215	656.608	720.494	1457.08	725.106	1.00669	0.0124223	Gcc2	protein_coding	GRIP and coiled-coil domain containing 2 [Source:MGI Symbol;Acc:MGI:1917547]
ENSMUSG00000009580	0	1.98871	1.94902	12.052	10.0707	6.94691	1.31258	9.68987	-2.87395	0.0125607	Odam	protein_coding	odontogenic, ameloblast asssociated [Source:MGI Symbol;Acc:MGI:1916842]
ENSMUSG00000037440	86.1137	50.712	29.2353	12.9791	31.2191	17.8635	55.3537	20.6872	1.42188	0.0125813	Vnn1	protein_coding	vanin 1 [Source:MGI Symbol;Acc:MGI:108395]
ENSMUSG00000042808	68.6859	176.995	171.514	269.78	275.936	261.006	139.065	268.907	-0.950693	0.0125895	Gpx2	protein_coding	glutathione peroxidase 2 [Source:MGI Symbol;Acc:MGI:106609]
ENSMUSG00000029033	31.78	152.136	170.539	299.447	274.929	299.71	118.152	291.362	-1.30155	0.0126107	Acap3	protein_coding	ArfGAP with coiled-coil, ankyrin repeat and PH domains 3 [Source:MGI Symbol;Acc:MGI:2153589]
ENSMUSG00000027927	50.233	13.9209	35.0823	11.125	9.0636	12.9014	33.0787	11.03	1.58322	0.0126176	Lelp1	protein_coding	late cornified envelope-like proline-rich 1 [Source:MGI Symbol;Acc:MGI:1916582]
ENSMUSG00000045215	2.05033	0	3.89804	5.56248	13.0919	21.8332	1.98279	13.4958	-2.76085	0.0127585	Asxl3	protein_coding	additional sex combs like 3, transcriptional regulator [Source:MGI Symbol;Acc:MGI:2685175]
ENSMUSG00000092021	22.5536	5.96612	7.79607	2.78124	2.01413	0.992416	12.1053	1.92926	2.64032	0.0127598	Gbp11	polymorphic_pseudogene	guanylate binding protein 11 [Source:MGI Symbol;Acc:MGI:3646307]
ENSMUSG00000020424	35.8807	112.362	94.5274	190.051	168.18	150.847	80.9233	169.693	-1.06758	0.0127799	Castor1	protein_coding	cytosolic arginine sensor for mTORC1 subunit 1 [Source:MGI Symbol;Acc:MGI:1919212]
ENSMUSG00000025091	62.5349	20.8814	31.1843	12.9791	16.1131	12.9014	38.2002	13.9979	1.44796	0.0127992	Pnliprp2	protein_coding	pancreatic lipase-related protein 2 [Source:MGI Symbol;Acc:MGI:1336202]
ENSMUSG00000090257	16.4026	14.9153	12.6686	5.56248	3.0212	2.97725	14.6622	3.85364	1.91945	0.0128377	Gm4524	antisense	predicted gene 4524 [Source:MGI Symbol;Acc:MGI:3782709]
ENSMUSG00000041559	0	3.97741	1.94902	8.34371	15.106	12.9014	1.97548	12.117	-2.60785	0.0128771	Fmod	protein_coding	fibromodulin [Source:MGI Symbol;Acc:MGI:1328364]
ENSMUSG00000042812	2.05033	24.8588	28.2608	75.0934	66.4664	45.6512	18.39	62.4037	-1.76039	0.0128789	Foxf1	protein_coding	forkhead box F1 [Source:MGI Symbol;Acc:MGI:1347470]
ENSMUSG00000097124	45.1072	89.4918	87.7058	31.5207	22.1555	46.6436	74.1016	33.4399	1.14853	0.0129133	A530020G20Rik	antisense	RIKEN cDNA A530020G20 gene [Source:MGI Symbol;Acc:MGI:2442825]
ENSMUSG00000021213	613.047	379.843	422.937	311.499	251.767	317.573	471.942	293.613	0.684302	0.0129219	Akr1c13	protein_coding	aldo-keto reductase family 1, member C13 [Source:MGI Symbol;Acc:MGI:1351662]
ENSMUSG00000088822	28.7046	3.97741	1.94902	1.85416	0	0	11.5437	0.618053	4.18147	0.0129453	Gm25225	snRNA	predicted gene, 25225 [Source:MGI Symbol;Acc:MGI:5455002]
ENSMUSG00000026219	20600.6	9204.73	9672	7224.73	7198.51	7444.12	13159.1	7289.12	0.852237	0.0129738	Trip12	protein_coding	thyroid hormone receptor interactor 12 [Source:MGI Symbol;Acc:MGI:1309481]
ENSMUSG00000056069	17.4278	26.8475	16.5667	45.4269	48.3392	36.7194	20.2807	43.4952	-1.10077	0.0130719	Otulinl	protein_coding	OTU deubiquitinase with linear linkage specificity like [Source:MGI Symbol;Acc:MGI:2687281]
ENSMUSG00000032698	54.3336	83.5257	88.6803	37.0832	46.3251	36.7194	75.5132	40.0426	0.916844	0.0131965	Lmo2	protein_coding	LIM domain only 2 [Source:MGI Symbol;Acc:MGI:102811]
ENSMUSG00000107476	74.8369	133.243	92.5784	152.041	211.484	163.749	100.22	175.758	-0.809614	0.0132021	Zfp862-ps	transcribed_unitary_pseudogene	zinc finger protein 862, pseudogene [Source:MGI Symbol;Acc:MGI:1889827]
ENSMUSG00000024381	581.267	980.432	929.682	1320.16	1300.12	1272.28	830.46	1297.52	-0.643645	0.0132118	Bin1	protein_coding	bridging integrator 1 [Source:MGI Symbol;Acc:MGI:108092]
ENSMUSG00000005357	13.3271	17.8984	10.7196	36.1561	45.318	22.8256	13.9817	34.7666	-1.31452	0.0132283	Slc1a6	protein_coding	solute carrier family 1 (high affinity aspartate/glutamate transporter), member 6 [Source:MGI Symbol;Acc:MGI:1096331]
ENSMUSG00000006442	221.435	442.487	423.911	584.987	708.975	579.571	362.611	624.511	-0.783958	0.0132423	Srm	protein_coding	spermidine synthase [Source:MGI Symbol;Acc:MGI:102690]
ENSMUSG00000033906	341.379	94.4636	118.89	85.2913	78.5512	71.454	184.911	78.4322	1.23663	0.0132688	Zdhhc15	protein_coding	zinc finger, DHHC domain containing 15 [Source:MGI Symbol;Acc:MGI:1915336]
ENSMUSG00000018507	86.1137	53.6951	75.0372	114.958	137.968	114.128	71.6153	122.351	-0.772832	0.0132954	Trpv2	protein_coding	transient receptor potential cation channel, subfamily V, member 2 [Source:MGI Symbol;Acc:MGI:1341836]
ENSMUSG00000003282	64.5852	9.94353	15.5921	11.125	4.02827	4.96208	30.0403	6.7051	2.15628	0.0133277	Plag1	protein_coding	pleiomorphic adenoma gene 1 [Source:MGI Symbol;Acc:MGI:1891916]
ENSMUSG00000006930	65.6104	212.792	158.845	76.9476	41.2897	72.4464	145.749	63.5612	1.19681	0.0133363	Hap1	protein_coding	huntingtin-associated protein 1 [Source:MGI Symbol;Acc:MGI:1261831]
ENSMUSG00000029438	129.17	231.684	187.106	326.332	282.986	289.786	182.654	299.701	-0.714187	0.0133887	Bcl7a	protein_coding	B cell CLL/lymphoma 7A [Source:MGI Symbol;Acc:MGI:1924295]
ENSMUSG00000034520	45.1072	78.5539	80.8843	121.447	123.869	116.113	68.1818	120.476	-0.820096	0.0134024	Gjc1	protein_coding	gap junction protein, gamma 1 [Source:MGI Symbol;Acc:MGI:95718]
ENSMUSG00000055373	1641.29	535.957	600.298	412.55	409.876	497.201	925.846	439.876	1.07358	0.0134237	Fut9	protein_coding	fucosyltransferase 9 [Source:MGI Symbol;Acc:MGI:1330859]
ENSMUSG00000022097	0	0	0	9.27079	6.0424	0.992416	0	5.4352	-4.89026	0.0134489	Sftpc	protein_coding	surfactant associated protein C [Source:MGI Symbol;Acc:MGI:109517]
ENSMUSG00000111471	17.4278	0	5.84706	0	0	0	7.75827	0	5.43403	0.0135412	Gm47350	antisense	predicted gene, 47350 [Source:MGI Symbol;Acc:MGI:6096250]
ENSMUSG00000026817	412.115	1623.78	1456.89	2543.91	2628.44	2350.04	1164.26	2507.46	-1.10674	0.0135541	Ak1	protein_coding	adenylate kinase 1 [Source:MGI Symbol;Acc:MGI:87977]
ENSMUSG00000029673	199.907	166.057	206.596	241.968	313.198	315.588	190.853	290.251	-0.604356	0.0135687	Auts2	protein_coding	autism susceptibility candidate 2 [Source:MGI Symbol;Acc:MGI:1919847]
ENSMUSG00000085538	9.22646	0.994353	5.84706	0	0	0	5.35596	0	4.89955	0.0135763	Gm11455	antisense	predicted gene 11455 [Source:MGI Symbol;Acc:MGI:3650216]
ENSMUSG00000090761	59.4594	71.5934	72.1137	114.958	122.862	96.2644	67.7222	111.361	-0.717036	0.0136001	Gm17201	antisense	predicted gene 17201 [Source:MGI Symbol;Acc:MGI:4938028]
ENSMUSG00000005124	609.972	351.007	369.339	674.914	752.279	729.426	443.439	718.873	-0.697224	0.0136146	Wisp1	protein_coding	WNT1 inducible signaling pathway protein 1 [Source:MGI Symbol;Acc:MGI:1197008]
ENSMUSG00000086506	0	4.97177	4.87255	19.4687	25.1767	7.93933	3.28144	17.5282	-2.41011	0.0136489	Gm15911	antisense	predicted gene 15911 [Source:MGI Symbol;Acc:MGI:3802139]
ENSMUSG00000030660	17752.7	7567.03	7795.1	5632.01	5835.95	6412.99	11038.3	5960.32	0.889046	0.0137623	Pik3c2a	protein_coding	phosphatidylinositol-4-phosphate 3-kinase catalytic subunit type 2 alpha [Source:MGI Symbol;Acc:MGI:1203729]
ENSMUSG00000063663	1286.58	569.765	636.354	469.102	426.996	477.352	830.899	457.817	0.859728	0.0137742	Brwd3	protein_coding	bromodomain and WD repeat domain containing 3 [Source:MGI Symbol;Acc:MGI:3029414]
ENSMUSG00000087175	4.10065	6.96047	2.92353	0	0	0	4.66155	0	4.69995	0.0138147	Gm15133	antisense	predicted gene 15133 [Source:MGI Symbol;Acc:MGI:3705170]
ENSMUSG00000037868	25.6291	63.6386	63.3431	99.1975	104.735	103.211	50.8703	102.381	-1.00745	0.0138604	Egr2	protein_coding	early growth response 2 [Source:MGI Symbol;Acc:MGI:95296]
ENSMUSG00000040943	491.053	271.458	337.18	216.01	214.505	238.18	366.564	222.898	0.717469	0.0138691	Tet2	protein_coding	tet methylcytosine dioxygenase 2 [Source:MGI Symbol;Acc:MGI:2443298]
ENSMUSG00000056486	1044.64	603.573	657.794	519.164	439.081	468.421	768.669	475.555	0.69247	0.0139094	Chn1	protein_coding	chimerin 1 [Source:MGI Symbol;Acc:MGI:1915674]
ENSMUSG00000110587	38.9562	25.8532	41.9039	18.5416	14.0989	13.8938	35.5711	15.5115	1.19508	0.0139174	Gm7344	processed_pseudogene	predicted gene 7344 [Source:MGI Symbol;Acc:MGI:3648494]
ENSMUSG00000028949	35.8807	58.6669	54.5725	87.1455	94.6643	83.363	49.7067	88.3909	-0.82915	0.0139538	Smarcd3	protein_coding	SWI/SNF related, matrix associated, actin dependent regulator of chromatin, subfamily d, member 3 [Source:MGI Symbol;Acc:MGI:1914243]
ENSMUSG00000054266	0	1.98871	0.974509	6.48956	9.0636	9.92416	0.987739	8.49244	-3.0935	0.0140388	Serpinb9d	protein_coding	serine (or cysteine) peptidase inhibitor, clade B, member 9d [Source:MGI Symbol;Acc:MGI:894667]
ENSMUSG00000104617	15.3774	0.994353	1.94902	0	0	0	6.10694	0	5.08762	0.0141374	Gm43356	lincRNA	predicted gene 43356 [Source:MGI Symbol;Acc:MGI:5663493]
ENSMUSG00000021747	41.0065	30.825	15.5921	7.41664	9.0636	13.8938	29.1412	10.1247	1.52621	0.0141676	4930452B06Rik	protein_coding	RIKEN cDNA 4930452B06 gene [Source:MGI Symbol;Acc:MGI:1926154]
ENSMUSG00000049699	0	0.994353	4.87255	12.052	12.0848	12.9014	1.95563	12.3461	-2.64433	0.014194	Ucn2	protein_coding	urocortin 2 [Source:MGI Symbol;Acc:MGI:2176375]
ENSMUSG00000070305	3948.93	2480.91	2557.11	2037.72	1866.1	1951.09	2995.65	1951.64	0.618122	0.0142457	Mpzl3	protein_coding	myelin protein zero-like 3 [Source:MGI Symbol;Acc:MGI:2442647]
ENSMUSG00000033697	107.642	179.978	168.59	229.916	246.731	263.983	152.07	246.877	-0.698313	0.0142463	Arhgap39	protein_coding	Rho GTPase activating protein 39 [Source:MGI Symbol;Acc:MGI:107858]
ENSMUSG00000034792	117.894	136.226	132.533	78.8018	72.5088	92.2947	128.884	81.2018	0.666769	0.0142471	Gna15	protein_coding	guanine nucleotide binding protein, alpha 15 [Source:MGI Symbol;Acc:MGI:95770]
ENSMUSG00000097300	24.6039	3.97741	2.92353	0	0	1.98483	10.5016	0.661611	4.00113	0.0142597	Gm26835	lincRNA	predicted gene, 26835 [Source:MGI Symbol;Acc:MGI:5477329]
ENSMUSG00000095799	9.22646	6.96047	5.84706	0	1.00707	0.992416	7.34466	0.666494	3.4867	0.0142809	Gm8332	protein_coding	predicted pseudogene 8332 [Source:MGI Symbol;Acc:MGI:3644018]
ENSMUSG00000050619	918.546	568.77	544.751	394.936	350.459	485.292	677.355	410.229	0.72332	0.0142832	Zscan29	protein_coding	zinc finger SCAN domains 29 [Source:MGI Symbol;Acc:MGI:2139317]
ENSMUSG00000070436	1992.92	5448.06	5448.48	8129.56	8490.58	7870.85	4296.49	8163.67	-0.926036	0.0143442	Serpinh1	protein_coding	serine (or cysteine) peptidase inhibitor, clade H, member 1 [Source:MGI Symbol;Acc:MGI:88283]
ENSMUSG00000097263	26.6542	1.98871	6.82156	0.927079	2.01413	0.992416	11.8215	1.31121	3.17674	0.0143461	Gm26804	lincRNA	predicted gene, 26804 [Source:MGI Symbol;Acc:MGI:5477298]
ENSMUSG00000054325	17.4278	11.9322	11.6941	3.70832	3.0212	3.96967	13.6847	3.56639	1.93772	0.0143688	Lce3a	protein_coding	late cornified envelope 3A [Source:MGI Symbol;Acc:MGI:3645650]
ENSMUSG00000019779	4735.23	2104.05	2057.19	1612.19	1556.93	1683.14	2965.49	1617.42	0.874532	0.0143856	Frk	protein_coding	fyn-related kinase [Source:MGI Symbol;Acc:MGI:103265]
ENSMUSG00000045284	174.278	118.328	139.355	227.134	227.597	212.377	143.987	222.37	-0.62756	0.0144221	Dcaf12l1	protein_coding	DDB1 and CUL4 associated factor 12-like 1 [Source:MGI Symbol;Acc:MGI:2444462]
ENSMUSG00000043498	12.302	4.97177	5.84706	20.3957	19.1343	29.7725	7.70692	23.1008	-1.58746	0.0144529	9330132A10Rik	pseudogene	RIKEN cDNA 9330132A10 gene [Source:MGI Symbol;Acc:MGI:2442380]
ENSMUSG00000093661	176.328	158.102	127.661	232.697	219.541	248.104	154.03	233.447	-0.600464	0.0144968	Eif4e3	protein_coding	eukaryotic translation initiation factor 4E member 3 [Source:MGI Symbol;Acc:MGI:1914142]
ENSMUSG00000042460	10872.9	6164	6112.12	4665.99	4551.94	5048.42	7716.33	4755.45	0.698315	0.0144985	C1galt1	protein_coding	core 1 synthase, glycoprotein-N-acetylgalactosamine 3-beta-galactosyltransferase, 1 [Source:MGI Symbol;Acc:MGI:2151071]
ENSMUSG00000005373	0	0.994353	0	1.85416	10.0707	7.93933	0.331451	6.62139	-4.20792	0.0146475	Mlxipl	protein_coding	MLX interacting protein-like [Source:MGI Symbol;Acc:MGI:1927999]
ENSMUSG00000055963	14.3523	14.9153	11.6941	32.4478	31.2191	28.7801	13.6539	30.8156	-1.17553	0.0147371	Triqk	protein_coding	triple QxxK/R motif containing [Source:MGI Symbol;Acc:MGI:3650048]
ENSMUSG00000019718	59.4594	85.5144	91.6039	124.229	135.954	130.007	78.8592	130.063	-0.720639	0.0147917	L3hypdh	protein_coding	L-3-hydroxyproline dehydratase (trans-) [Source:MGI Symbol;Acc:MGI:1914467]
ENSMUSG00000000555	4676.79	10171.2	10251.8	13998.9	15289.3	14227.3	8366.62	14505.2	-0.793834	0.0149334	Itga5	protein_coding	integrin alpha 5 (fibronectin receptor alpha) [Source:MGI Symbol;Acc:MGI:96604]
ENSMUSG00000098052	6.15098	3.97741	1.94902	20.3957	15.106	10.9166	4.0258	15.4728	-1.94988	0.0149854	Gm5300	processed_pseudogene	predicted gene 5300 [Source:MGI Symbol;Acc:MGI:3642954]
ENSMUSG00000042688	17372.4	8050.29	8333.03	6192.89	6441.2	6550.94	11251.9	6395.01	0.81514	0.0150038	Mapk6	protein_coding	mitogen-activated protein kinase 6 [Source:MGI Symbol;Acc:MGI:1354946]
ENSMUSG00000113346	0	0.994353	0.974509	6.48956	5.03533	10.9166	0.656288	7.48049	-3.4971	0.0150363	Eprn	lincRNA	ephemeron, early developmental lncRNA [Source:MGI Symbol;Acc:MGI:3583897]
ENSMUSG00000055296	8953.77	4129.55	4440.84	3334.7	3079.61	3559.8	5841.39	3324.7	0.81306	0.0150733	Tmem245	protein_coding	transmembrane protein 245 [Source:MGI Symbol;Acc:MGI:2445107]
ENSMUSG00000104060	8.2013	2.98306	2.92353	0	0	0	4.70263	0	4.71111	0.0150998	Gm37954	TEC	predicted gene, 37954 [Source:MGI Symbol;Acc:MGI:5611182]
ENSMUSG00000037010	134.296	253.56	260.194	334.676	405.848	363.224	216.017	367.916	-0.767617	0.0151005	Apln	protein_coding	apelin [Source:MGI Symbol;Acc:MGI:1353624]
ENSMUSG00000027737	882.665	371.888	411.243	292.957	294.064	309.634	555.265	298.885	0.893396	0.015148	Slc7a11	protein_coding	solute carrier family 7 (cationic amino acid transporter, y+ system), member 11 [Source:MGI Symbol;Acc:MGI:1347355]
ENSMUSG00000024697	50.233	46.7346	54.5725	85.2913	87.6148	79.3933	50.5134	84.0998	-0.735227	0.0151848	Gna14	protein_coding	guanine nucleotide binding protein, alpha 14 [Source:MGI Symbol;Acc:MGI:95769]
ENSMUSG00000042686	123.02	169.04	164.692	233.624	208.463	264.975	152.251	235.687	-0.629997	0.0151963	Jph1	protein_coding	junctophilin 1 [Source:MGI Symbol;Acc:MGI:1891495]
ENSMUSG00000039518	23.5787	85.5144	86.7313	24.1041	23.1625	29.7725	65.2748	25.6797	1.34702	0.0152138	Cdsn	protein_coding	corneodesmosin [Source:MGI Symbol;Acc:MGI:3505689]
ENSMUSG00000070313	0	1.98871	0	8.34371	11.0777	4.96208	0.662902	8.12784	-3.61256	0.015274	A630095E13Rik	protein_coding	RIKEN cDNA A630095E13 gene [Source:MGI Symbol;Acc:MGI:3055869]
ENSMUSG00000109452	7.17614	4.97177	1.94902	0	0	0	4.69897	0	4.71014	0.0153336	Gm44530	TEC	predicted gene 44530 [Source:MGI Symbol;Acc:MGI:5753106]
ENSMUSG00000112555	7.17614	4.97177	1.94902	0	0	0	4.69897	0	4.71014	0.0153336	Gm47027	antisense	predicted gene, 47027 [Source:MGI Symbol;Acc:MGI:6095719]
ENSMUSG00000049659	2412.21	1416.95	1308.77	1063.36	1014.12	1083.72	1712.64	1053.73	0.700626	0.0154198	Aftph	protein_coding	aftiphilin [Source:MGI Symbol;Acc:MGI:1923012]
ENSMUSG00000026469	3046.78	1137.54	1219.11	866.819	935.565	977.53	1801.14	926.638	0.958789	0.0154302	Xpr1	protein_coding	xenotropic and polytropic retrovirus receptor 1 [Source:MGI Symbol;Acc:MGI:97932]
ENSMUSG00000088139	5.12581	6.96047	1.94902	0	0	0	4.67844	0	4.70457	0.0154578	Gm27343	snRNA	predicted gene, 27343 [Source:MGI Symbol;Acc:MGI:5530725]
ENSMUSG00000059423	335.228	135.232	146.176	116.812	102.721	87.3326	205.546	102.288	1.00599	0.0154928	Zfp933	protein_coding	zinc finger protein 933 [Source:MGI Symbol;Acc:MGI:1922865]
ENSMUSG00000075012	25.6291	87.5031	71.1392	134.427	155.088	109.166	61.4238	132.894	-1.11231	0.0155366	Fjx1	protein_coding	four jointed box 1 [Source:MGI Symbol;Acc:MGI:1341907]
ENSMUSG00000084974	19.4781	14.9153	19.4902	8.34371	5.03533	2.97725	17.9612	5.4521	1.71241	0.0155641	Gm15567	antisense	predicted gene 15567 [Source:MGI Symbol;Acc:MGI:3783016]
ENSMUSG00000022820	117.894	238.645	260.194	377.321	344.417	361.24	205.577	360.993	-0.811825	0.0155666	Ndufb4	protein_coding	NADH:ubiquinone oxidoreductase subunit B4 [Source:MGI Symbol;Acc:MGI:1915444]
ENSMUSG00000001930	52.2833	78.5539	88.6803	102.906	134.947	147.87	73.1725	128.574	-0.811554	0.0155678	Vwf	protein_coding	Von Willebrand factor [Source:MGI Symbol;Acc:MGI:98941]
ENSMUSG00000111733	23.5787	0	5.84706	0	1.00707	0	9.8086	0.335689	4.81029	0.0156256	Gm47181	lincRNA	predicted gene, 47181 [Source:MGI Symbol;Acc:MGI:6095968]
ENSMUSG00000025610	342.404	242.622	235.831	412.55	419.947	400.936	273.619	411.144	-0.587899	0.0156422	Map3k7cl	protein_coding	Map3k7 C-terminal like [Source:MGI Symbol;Acc:MGI:2446584]
ENSMUSG00000044716	3.07549	59.6612	86.7313	155.749	213.498	160.771	49.8227	176.673	-1.82513	0.0156623	Dok7	protein_coding	docking protein 7 [Source:MGI Symbol;Acc:MGI:3584043]
ENSMUSG00000059602	38.9562	17.8984	35.0823	12.9791	1.00707	10.9166	30.6456	8.30092	1.87811	0.0157051	Syn3	protein_coding	synapsin III [Source:MGI Symbol;Acc:MGI:1351334]
ENSMUSG00000105376	0	3.97741	1.94902	10.1979	11.0777	12.9014	1.97548	11.3923	-2.51997	0.015724	Gm36535	lincRNA	predicted gene, 36535 [Source:MGI Symbol;Acc:MGI:5595694]
ENSMUSG00000029992	3518.36	1552.19	1606.97	1249.7	1238.69	1218.69	2225.84	1235.69	0.848965	0.0157775	Gfpt1	protein_coding	glutamine fructose-6-phosphate transaminase 1 [Source:MGI Symbol;Acc:MGI:95698]
ENSMUSG00000075402	0	0	0	3.70832	3.0212	6.94691	0	4.55881	-4.63408	0.0157878	Krt76	protein_coding	keratin 76 [Source:MGI Symbol;Acc:MGI:1924305]
ENSMUSG00000010601	45.1072	69.6047	55.547	22.2499	35.2473	28.7801	56.753	28.7591	0.983503	0.0158553	Apol7a	protein_coding	apolipoprotein L 7a [Source:MGI Symbol;Acc:MGI:1923011]
ENSMUSG00000025650	183.504	977.449	848.797	1690.07	1758.34	1286.17	669.917	1578.19	-1.23612	0.0158852	Col7a1	protein_coding	collagen, type VII, alpha 1 [Source:MGI Symbol;Acc:MGI:88462]
ENSMUSG00000016534	12346	5858.73	6227.11	4678.97	4561.01	4936.28	8143.96	4725.42	0.785272	0.0158959	Lamp2	protein_coding	lysosomal-associated membrane protein 2 [Source:MGI Symbol;Acc:MGI:96748]
ENSMUSG00000116645	0	0	0.974509	6.48956	4.02827	6.94691	0.324836	5.82158	-4.02639	0.0159007	AC154667.1	antisense	novel transcript, antisense to Ppil2
ENSMUSG00000087691	96.3653	57.6725	57.496	36.1561	37.2615	37.7118	70.5113	37.0431	0.927826	0.0159418	Gm15674	antisense	predicted gene 15674 [Source:MGI Symbol;Acc:MGI:3783116]
ENSMUSG00000027160	52.2833	85.5144	68.2156	130.718	110.777	108.173	68.6711	116.556	-0.763103	0.0159636	Ccdc34	protein_coding	coiled-coil domain containing 34 [Source:MGI Symbol;Acc:MGI:1915451]
ENSMUSG00000018986	35.8807	11.9322	4.87255	3.70832	3.0212	3.96967	17.5618	3.56639	2.29672	0.0159906	Slfn3	protein_coding	schlafen 3 [Source:MGI Symbol;Acc:MGI:1329005]
ENSMUSG00000039126	1838.12	1080.86	1208.39	743.518	949.664	909.053	1375.79	867.412	0.665497	0.0160402	Prune2	protein_coding	prune homolog 2 [Source:MGI Symbol;Acc:MGI:1925004]
ENSMUSG00000031893	0	0.994353	0	10.1979	4.02827	3.96967	0.331451	6.06527	-4.08803	0.0160824	Tsnaxip1	protein_coding	translin-associated factor X (Tsnax) interacting protein 1 [Source:MGI Symbol;Acc:MGI:1919486]
ENSMUSG00000050721	223.485	327.142	356.67	443.144	571.007	424.754	302.433	479.635	-0.664849	0.0161082	Plekho2	protein_coding	pleckstrin homology domain containing, family O member 2 [Source:MGI Symbol;Acc:MGI:2143132]
ENSMUSG00000106588	17.4278	0	4.87255	0	0	0	7.43344	0	5.3722	0.0161105	Gm17590	antisense	predicted gene, 17590 [Source:MGI Symbol;Acc:MGI:4937224]
ENSMUSG00000020419	31.78	2.98306	3.89804	2.78124	0	0	12.887	0.927079	3.76246	0.016158	Hormad2	protein_coding	HORMA domain containing 2 [Source:MGI Symbol;Acc:MGI:1923078]
ENSMUSG00000061887	1197.39	1860.44	1866.19	2434.51	2517.67	2425.47	1641.34	2459.21	-0.583246	0.0162084	Ssbp3	protein_coding	single-stranded DNA binding protein 3 [Source:MGI Symbol;Acc:MGI:1919725]
ENSMUSG00000027900	2021.62	956.568	1024.21	729.611	737.173	831.645	1334.13	766.143	0.800143	0.0162251	Dram2	protein_coding	DNA-damage regulated autophagy modulator 2 [Source:MGI Symbol;Acc:MGI:1914421]
ENSMUSG00000046410	208.108	282.396	268.965	168.728	184.293	142.908	253.156	165.31	0.61515	0.0162503	Kcnk6	protein_coding	potassium inwardly-rectifying channel, subfamily K, member 6 [Source:MGI Symbol;Acc:MGI:1891291]
ENSMUSG00000043671	436.719	282.396	266.041	179.853	224.576	204.438	328.386	202.956	0.694231	0.0163409	Dpy19l3	protein_coding	dpy-19-like 3 (C. elegans) [Source:MGI Symbol;Acc:MGI:2443952]
ENSMUSG00000032826	108.667	130.26	138.38	176.145	190.336	201.461	125.769	189.314	-0.589193	0.01638	Ank2	protein_coding	ankyrin 2, brain [Source:MGI Symbol;Acc:MGI:88025]
ENSMUSG00000004098	657.129	3412.62	3194.44	5261.18	6259.93	5345.15	2421.4	5622.09	-1.21523	0.0163879	Col5a3	protein_coding	collagen, type V, alpha 3 [Source:MGI Symbol;Acc:MGI:1858212]
ENSMUSG00000085665	2.05033	10.9379	3.89804	19.4687	20.1413	19.8483	5.62875	19.8194	-1.81356	0.0164051	Gm12059	processed_transcript	predicted gene 12059 [Source:MGI Symbol;Acc:MGI:3649372]
ENSMUSG00000040479	779.124	1424.91	1500.74	1948.72	1999.03	2070.18	1234.93	2005.98	-0.699775	0.0164388	Dgkz	protein_coding	diacylglycerol kinase zeta [Source:MGI Symbol;Acc:MGI:1278339]
ENSMUSG00000025743	690.96	2025.5	2119.56	2924.01	3374.68	3128.1	1612	3142.26	-0.962879	0.0164403	Sdc3	protein_coding	syndecan 3 [Source:MGI Symbol;Acc:MGI:1349163]
ENSMUSG00000019320	42.0317	21.8758	25.3372	12.052	11.0777	12.9014	29.7482	12.0104	1.30696	0.0164496	Noxo1	protein_coding	NADPH oxidase organizer 1 [Source:MGI Symbol;Acc:MGI:1919143]
ENSMUSG00000053646	1578.75	2994	3059.96	1655.76	1506.57	1486.64	2544.24	1549.66	0.715304	0.0164609	Plxnb1	protein_coding	plexin B1 [Source:MGI Symbol;Acc:MGI:2154238]
ENSMUSG00000037129	7.17614	29.8306	22.4137	5.56248	3.0212	6.94691	19.8068	5.17686	1.93531	0.0164804	Tmprss13	protein_coding	transmembrane protease, serine 13 [Source:MGI Symbol;Acc:MGI:2682935]
ENSMUSG00000103421	2.05033	10.9379	5.84706	0.927079	0	0	6.27842	0.309026	4.16915	0.0164856	Golt1a	protein_coding	golgi transport 1A [Source:MGI Symbol;Acc:MGI:1915588]
ENSMUSG00000079164	157.875	144.181	175.412	98.2704	116.82	96.2644	159.156	103.785	0.617493	0.0165185	Tlr5	protein_coding	toll-like receptor 5 [Source:MGI Symbol;Acc:MGI:1858171]
ENSMUSG00000037568	67.6607	60.6556	61.3941	96.4163	95.6714	113.135	63.2368	101.741	-0.686182	0.0165745	Vash2	protein_coding	vasohibin 2 [Source:MGI Symbol;Acc:MGI:2444826]
ENSMUSG00000032688	1169.71	748.748	754.27	608.164	546.837	586.518	890.91	580.507	0.617755	0.016643	Malt1	protein_coding	MALT1 paracaspase [Source:MGI Symbol;Acc:MGI:2445027]
ENSMUSG00000063873	88.164	64.633	90.6294	132.572	144.011	117.105	81.1421	131.229	-0.693551	0.016704	Slc24a3	protein_coding	solute carrier family 24 (sodium/potassium/calcium exchanger), member 3 [Source:MGI Symbol;Acc:MGI:2137513]
ENSMUSG00000055633	7.17614	13.9209	10.7196	26.8853	26.1837	25.8028	10.6056	26.2906	-1.30801	0.0167184	Zfp580	protein_coding	zinc finger protein 580 [Source:MGI Symbol;Acc:MGI:1916242]
ENSMUSG00000078141	0	1.98871	2.92353	9.27079	9.0636	11.909	1.63741	10.0811	-2.6098	0.0167382	Gm2399	unprocessed_pseudogene	predicted gene 2399 [Source:MGI Symbol;Acc:MGI:3780567]
ENSMUSG00000027995	141.472	228.701	174.437	107.541	106.749	122.067	181.537	112.119	0.695634	0.0167461	Tlr2	protein_coding	toll-like receptor 2 [Source:MGI Symbol;Acc:MGI:1346060]
ENSMUSG00000015957	11.2768	41.7628	71.1392	135.354	99.6996	88.3251	41.3929	107.793	-1.37943	0.016791	Wnt11	protein_coding	wingless-type MMTV integration site family, member 11 [Source:MGI Symbol;Acc:MGI:101948]
ENSMUSG00000021200	0	14.9153	11.6941	38.9373	36.2544	30.7649	8.8698	35.3189	-1.98996	0.0168024	Asb2	protein_coding	ankyrin repeat and SOCS box-containing 2 [Source:MGI Symbol;Acc:MGI:1929743]
ENSMUSG00000079451	1081.55	671.189	772.786	518.237	566.979	575.602	841.84	553.606	0.604642	0.0168147	Tmprss11g	protein_coding	transmembrane protease, serine 11g [Source:MGI Symbol;Acc:MGI:2444058]
ENSMUSG00000114835	72.7865	16.904	24.3627	14.8333	5.03533	13.8938	38.0178	11.2541	1.75201	0.0168549	Gm48194	sense_intronic	predicted gene, 48194 [Source:MGI Symbol;Acc:MGI:6097578]
ENSMUSG00000049119	126.095	176.995	207.57	290.176	272.915	244.134	170.22	269.075	-0.660151	0.0168674	Fam110b	protein_coding	family with sequence similarity 110, member B [Source:MGI Symbol;Acc:MGI:1916593]
ENSMUSG00000068893	43.0568	8.94918	7.79607	1.85416	3.0212	6.94691	19.934	3.94076	2.34163	0.0168698	Sprr2a2	protein_coding	small proline-rich protein 2A2 [Source:MGI Symbol;Acc:MGI:3845026]
ENSMUSG00000108238	43.0568	7.95483	5.84706	4.6354	2.01413	3.96967	18.9529	3.53973	2.41429	0.0168703	Gm43984	TEC	predicted gene, 43984 [Source:MGI Symbol;Acc:MGI:5690376]
ENSMUSG00000044068	60.4846	99.4353	82.8333	156.676	107.756	154.817	80.9177	139.75	-0.788229	0.0168832	Zrsr1	protein_coding	zinc finger (CCCH type), RNA binding motif and serine/arginine rich 1 [Source:MGI Symbol;Acc:MGI:98885]
ENSMUSG00000090063	303.448	147.164	125.712	98.2704	88.6219	111.151	192.108	99.3476	0.95077	0.0169105	Dlx6os1	antisense	distal-less homeobox 6, opposite strand 1 [Source:MGI Symbol;Acc:MGI:2443217]
ENSMUSG00000034118	232.712	154.125	150.074	117.739	104.735	107.181	178.97	109.885	0.702808	0.0169288	Tpst1	protein_coding	protein-tyrosine sulfotransferase 1 [Source:MGI Symbol;Acc:MGI:1298231]
ENSMUSG00000038831	556.663	350.012	397.6	311.499	260.83	266.96	434.758	279.763	0.635502	0.0169352	Ralgps1	protein_coding	Ral GEF with PH domain and SH3 binding motif 1 [Source:MGI Symbol;Acc:MGI:1922008]
ENSMUSG00000074865	77.9124	59.6612	46.7764	29.6665	39.2756	14.8862	61.45	27.9428	1.13646	0.0169683	Zfp934	protein_coding	zinc finger protein 934 [Source:MGI Symbol;Acc:MGI:1924367]
ENSMUSG00000022656	4854.14	2505.77	2418.73	1914.42	1911.41	1973.92	3259.55	1933.25	0.753604	0.0171083	Nectin3	protein_coding	nectin cell adhesion molecule 3 [Source:MGI Symbol;Acc:MGI:1930171]
ENSMUSG00000007682	4298.51	1798.79	2034.78	1432.34	1562.97	1524.35	2710.69	1506.55	0.847376	0.017115	Dio2	protein_coding	deiodinase, iodothyronine, type II [Source:MGI Symbol;Acc:MGI:1338833]
ENSMUSG00000029499	12.302	33.808	36.0568	55.6248	64.4523	60.5374	27.3889	60.2048	-1.13362	0.0171693	Pxmp2	protein_coding	peroxisomal membrane protein 2 [Source:MGI Symbol;Acc:MGI:107487]
ENSMUSG00000104140	18.4529	0	3.89804	0	0	0	7.45032	0	5.37535	0.0172016	Gm37140	TEC	predicted gene, 37140 [Source:MGI Symbol;Acc:MGI:5610368]
ENSMUSG00000024666	56.3839	56.6781	67.2411	97.3433	91.6431	102.219	60.1011	97.0684	-0.691165	0.0172646	Tmem138	protein_coding	transmembrane protein 138 [Source:MGI Symbol;Acc:MGI:1920232]
ENSMUSG00000022453	386.486	581.697	568.139	365.269	322.261	329.482	512.107	339.004	0.595166	0.0172955	Naga	protein_coding	N-acetyl galactosaminidase, alpha [Source:MGI Symbol;Acc:MGI:1261422]
ENSMUSG00000002797	133.271	97.4466	100.374	170.583	172.208	166.726	110.364	169.839	-0.622602	0.0173046	Ggct	protein_coding	gamma-glutamyl cyclotransferase [Source:MGI Symbol;Acc:MGI:95700]
ENSMUSG00000034675	773.998	2448.1	2521.06	3741.69	3847	3776.14	1914.38	3788.28	-0.984612	0.0173157	Dbn1	protein_coding	drebrin 1 [Source:MGI Symbol;Acc:MGI:1931838]
ENSMUSG00000060657	3286.67	1539.26	1506.59	1237.65	1155.11	1200.82	2110.84	1197.86	0.817283	0.0173195	Marf1	protein_coding	meiosis regulator and mRNA stability 1 [Source:MGI Symbol;Acc:MGI:2444505]
ENSMUSG00000020105	109.692	144.181	128.635	204.885	175.23	197.491	127.503	192.535	-0.594543	0.0173513	Lrig3	protein_coding	leucine-rich repeats and immunoglobulin-like domains 3 [Source:MGI Symbol;Acc:MGI:2443955]
ENSMUSG00000066415	1551.07	1036.12	942.35	760.205	777.456	772.1	1176.51	769.92	0.611629	0.0173615	Msl2	protein_coding	MSL complex subunit 2 [Source:MGI Symbol;Acc:MGI:1925103]
ENSMUSG00000038236	0	1.98871	2.92353	8.34371	13.0919	8.93175	1.63741	10.1224	-2.61493	0.017402	Hoxa7	protein_coding	homeobox A7 [Source:MGI Symbol;Acc:MGI:96179]
ENSMUSG00000038074	170.177	122.305	129.61	209.52	203.428	229.248	140.697	214.065	-0.605991	0.0174237	Fkbp14	protein_coding	FK506 binding protein 14 [Source:MGI Symbol;Acc:MGI:2387639]
ENSMUSG00000069833	83198.1	40445.3	42337.6	33123.6	31277.5	33597.3	55327	32666.1	0.760185	0.0174641	Ahnak	protein_coding	AHNAK nucleoprotein (desmoyokin) [Source:MGI Symbol;Acc:MGI:1316648]
ENSMUSG00000047619	16.4026	12.9266	4.87255	3.70832	0	0	11.4006	1.23611	3.17012	0.0174725	Ddi1	protein_coding	DNA-damage inducible 1 [Source:MGI Symbol;Acc:MGI:1919079]
ENSMUSG00000089670	16.4026	9.94353	7.79607	1.85416	1.00707	3.96967	11.3807	2.27696	2.32086	0.017481	Gm16581	processed_pseudogene	predicted gene 16581 [Source:MGI Symbol;Acc:MGI:4415001]
ENSMUSG00000039936	67.6607	150.147	144.227	193.76	280.972	197.491	120.678	224.074	-0.891867	0.0174904	Pik3cd	protein_coding	phosphatidylinositol-4,5-bisphosphate 3-kinase catalytic subunit delta [Source:MGI Symbol;Acc:MGI:1098211]
ENSMUSG00000086683	28.7046	29.8306	31.1843	12.9791	16.1131	3.96967	29.9065	11.0206	1.43964	0.0174906	Gm12867	antisense	predicted gene 12867 [Source:MGI Symbol;Acc:MGI:3651003]
ENSMUSG00000075014	21.5284	6.96047	1.94902	1.85416	1.00707	0	10.146	0.953742	3.39285	0.01753	Gm10800	protein_coding	predicted gene 10800 [Source:MGI Symbol;Acc:MGI:3641657]
ENSMUSG00000031453	101.491	124.294	201.723	222.499	254.788	252.074	142.503	243.12	-0.769765	0.0175791	Rasa3	protein_coding	RAS p21 protein activator 3 [Source:MGI Symbol;Acc:MGI:1197013]
ENSMUSG00000036766	0	0.994353	0	6.48956	3.0212	7.93933	0.331451	5.8167	-4.02531	0.017652	Dner	protein_coding	delta/notch-like EGF repeat containing [Source:MGI Symbol;Acc:MGI:2152889]
ENSMUSG00000114419	29.7297	6.96047	7.79607	4.6354	2.01413	1.98483	14.8288	2.87812	2.35415	0.0176877	5430414B19Rik	sense_intronic	RIKEN cDNA 5430414B19 gene [Source:MGI Symbol;Acc:MGI:1921096]
ENSMUSG00000028763	1845.29	3557.8	4076.37	4633.54	5988.02	5538.68	3159.82	5386.75	-0.769522	0.0178447	Hspg2	protein_coding	perlecan (heparan sulfate proteoglycan 2) [Source:MGI Symbol;Acc:MGI:96257]
ENSMUSG00000037095	6.15098	82.5313	39.9549	13.9062	7.04947	11.909	42.8791	10.9549	1.96741	0.0178881	Lrg1	protein_coding	leucine-rich alpha-2-glycoprotein 1 [Source:MGI Symbol;Acc:MGI:1924155]
ENSMUSG00000067928	324.977	153.13	172.488	114.958	114.806	130.999	216.865	120.254	0.850333	0.0179777	Zfp760	protein_coding	zinc finger protein 760 [Source:MGI Symbol;Acc:MGI:2679257]
ENSMUSG00000103788	10.2516	0.994353	3.89804	0	0	0	5.04801	0	4.81341	0.0180455	Gm37527	TEC	predicted gene, 37527 [Source:MGI Symbol;Acc:MGI:5610755]
ENSMUSG00000036298	1.02516	4.97177	2.92353	8.34371	15.106	15.8787	2.97349	13.1095	-2.13388	0.0180658	Slc2a13	protein_coding	solute carrier family 2 (facilitated glucose transporter), member 13 [Source:MGI Symbol;Acc:MGI:2146030]
ENSMUSG00000113965	0	0	0	6.48956	5.03533	1.98483	0	4.50324	-4.61838	0.0180999	A730091E23Rik	TEC	RIKEN cDNA A730091E23 gene [Source:MGI Symbol;Acc:MGI:2442493]
ENSMUSG00000097667	16.4026	25.8532	18.5157	5.56248	9.0636	6.94691	20.2572	7.191	1.49834	0.0181024	Gm26764	lincRNA	predicted gene, 26764 [Source:MGI Symbol;Acc:MGI:5477258]
ENSMUSG00000014303	115.843	315.21	324.512	432.946	519.647	489.261	251.855	480.618	-0.931851	0.0181191	Glis2	protein_coding	GLIS family zinc finger 2 [Source:MGI Symbol;Acc:MGI:1932535]
ENSMUSG00000088069	16.4026	0.994353	0.974509	0	0	0	6.12382	0	5.09157	0.0181933	Gm23250	misc_RNA	predicted gene, 23250 [Source:MGI Symbol;Acc:MGI:5453027]
ENSMUSG00000022512	9015.28	5488.83	5569.32	4436.07	4058.48	4558.17	6691.14	4350.91	0.620911	0.0182078	Cldn1	protein_coding	claudin 1 [Source:MGI Symbol;Acc:MGI:1276109]
ENSMUSG00000090925	18.4529	11.9322	11.6941	3.70832	3.0212	4.96208	14.0264	3.8972	1.84637	0.0182444	1810064F22Rik	antisense	RIKEN cDNA 1810064F22 gene [Source:MGI Symbol;Acc:MGI:1917112]
ENSMUSG00000034940	1909.88	1164.39	1222.03	914.1	944.629	947.758	1432.1	935.496	0.614255	0.0182946	Synrg	protein_coding	synergin, gamma [Source:MGI Symbol;Acc:MGI:1354742]
ENSMUSG00000044216	7.17614	17.8984	15.5921	35.229	29.2049	32.7497	13.5555	32.3946	-1.25472	0.0183055	Kcnj4	protein_coding	potassium inwardly-rectifying channel, subfamily J, member 4 [Source:MGI Symbol;Acc:MGI:104743]
ENSMUSG00000060639	134.296	332.114	271.888	130.718	130.919	141.916	246.099	134.517	0.871823	0.0183227	Hist1h4i	protein_coding	histone cluster 1, H4i [Source:MGI Symbol;Acc:MGI:2448432]
ENSMUSG00000086427	36.9059	38.7798	37.0313	59.3331	71.5018	64.5071	37.5723	65.114	-0.79255	0.0183766	Hoxa11os	processed_transcript	homeobox A11, opposite strand [Source:MGI Symbol;Acc:MGI:107208]
ENSMUSG00000037235	308.574	674.172	643.176	902.048	936.572	931.879	541.974	923.5	-0.768682	0.0184217	Mxd4	protein_coding	Max dimerization protein 4 [Source:MGI Symbol;Acc:MGI:104991]
ENSMUSG00000042292	335.228	885.969	893.625	1216.33	1319.26	1373.5	704.941	1303.03	-0.886138	0.018492	Mkl1	protein_coding	MKL (megakaryoblastic leukemia)/myocardin-like 1 [Source:MGI Symbol;Acc:MGI:2384495]
ENSMUSG00000063767	71.7614	46.7346	62.3686	94.5621	107.756	99.2416	60.2882	100.52	-0.737737	0.0185334	S100a7a	protein_coding	S100 calcium binding protein A7A [Source:MGI Symbol;Acc:MGI:2687194]
ENSMUSG00000045934	47.1575	78.5539	101.349	128.864	136.961	136.953	75.6868	134.26	-0.82552	0.0186133	Mtmr11	protein_coding	myotubularin related protein 11 [Source:MGI Symbol;Acc:MGI:2652817]
ENSMUSG00000110841	166.076	430.555	373.237	591.477	560.936	597.435	323.289	583.283	-0.8511	0.0186264	Gpx4-ps2	transcribed_processed_pseudogene	glutathione peroxidase 4, pseudogene 2 [Source:MGI Symbol;Acc:MGI:3779731]
ENSMUSG00000112762	8.2013	2.98306	5.84706	0.927079	0	0	5.67714	0.309026	4.02181	0.0186266	4930459C07Rik	lincRNA	RIKEN cDNA 4930459C07 gene [Source:MGI Symbol;Acc:MGI:1922131]
ENSMUSG00000112160	69.7111	34.8024	48.7255	22.2499	24.1696	27.7877	51.0796	24.7357	1.04609	0.0186357	BC024063	protein_coding	cDNA sequence BC024063 [Source:MGI Symbol;Acc:MGI:2670978]
ENSMUSG00000102758	63.5601	13.9209	23.3882	12.9791	11.0777	7.93933	33.6231	10.6654	1.65344	0.0186378	Naaladl2	protein_coding	N-acetylated alpha-linked acidic dipeptidase-like 2 [Source:MGI Symbol;Acc:MGI:2685867]
ENSMUSG00000057440	427.493	280.408	268.965	218.791	194.364	209.4	325.622	207.518	0.649416	0.0187133	Mpp7	protein_coding	membrane protein, palmitoylated 7 (MAGUK p55 subfamily member 7) [Source:MGI Symbol;Acc:MGI:1922989]
ENSMUSG00000028849	571.016	2492.84	2540.55	3953.99	4261.91	4010.35	1868.14	4075.42	-1.1253	0.0188228	Map7d1	protein_coding	MAP7 domain containing 1 [Source:MGI Symbol;Acc:MGI:2384297]
ENSMUSG00000015478	44.082	169.04	172.488	207.666	338.374	310.626	128.537	285.556	-1.15081	0.0188655	Rnf5	protein_coding	ring finger protein 5 [Source:MGI Symbol;Acc:MGI:1860076]
ENSMUSG00000039963	18.4529	37.7854	21.4392	4.6354	8.05654	13.8938	25.8925	8.86192	1.55189	0.0189249	Ccdc40	protein_coding	coiled-coil domain containing 40 [Source:MGI Symbol;Acc:MGI:2443893]
ENSMUSG00000022419	56.3839	53.6951	46.7764	24.1041	21.1484	35.727	52.2852	26.9932	0.953981	0.0189388	Deptor	protein_coding	DEP domain containing MTOR-interacting protein [Source:MGI Symbol;Acc:MGI:2146322]
ENSMUSG00000034226	0	3.97741	9.74509	18.5416	19.1343	22.8256	4.57417	20.1671	-2.13205	0.0189623	Rhov	protein_coding	ras homolog family member V [Source:MGI Symbol;Acc:MGI:2444227]
ENSMUSG00000083104	13.3271	7.95483	6.82156	2.78124	1.00707	0.992416	9.36784	1.59357	2.53896	0.0189711	Gm12917	processed_pseudogene	predicted gene 12917 [Source:MGI Symbol;Acc:MGI:3652006]
ENSMUSG00000031530	4143.71	7053.94	6613.02	8759.97	9296.23	8976.41	5936.89	9010.87	-0.601937	0.0190353	Dusp4	protein_coding	dual specificity phosphatase 4 [Source:MGI Symbol;Acc:MGI:2442191]
ENSMUSG00000062248	96.3653	126.283	167.616	228.989	219.541	185.582	130.088	211.37	-0.699694	0.0190544	Cks2	protein_coding	CDC28 protein kinase regulatory subunit 2 [Source:MGI Symbol;Acc:MGI:1913447]
ENSMUSG00000000732	61.5098	89.4918	115.967	52.8435	35.2473	53.5905	88.9894	47.2271	0.913793	0.019157	Icosl	protein_coding	icos ligand [Source:MGI Symbol;Acc:MGI:1354701]
ENSMUSG00000073700	293.196	839.234	749.398	1178.32	1222.58	1098.6	627.276	1166.5	-0.894868	0.0192259	Klhl21	protein_coding	kelch-like 21 [Source:MGI Symbol;Acc:MGI:1919288]
ENSMUSG00000022191	1817.61	1080.86	1239.58	897.413	869.099	949.742	1379.35	905.418	0.607247	0.0192424	Drosha	protein_coding	drosha, ribonuclease type III [Source:MGI Symbol;Acc:MGI:1261425]
ENSMUSG00000024535	130.196	168.046	188.08	261.436	256.802	219.324	162.107	245.854	-0.600439	0.0193308	Snx24	protein_coding	sorting nexing 24 [Source:MGI Symbol;Acc:MGI:1916476]
ENSMUSG00000030516	9692.91	5859.72	6130.64	4519.51	4580.14	5093.08	7227.76	4730.91	0.611416	0.0193333	Tjp1	protein_coding	tight junction protein 1 [Source:MGI Symbol;Acc:MGI:98759]
ENSMUSG00000105044	13.3271	7.95483	2.92353	1.85416	0	0	8.06849	0.618053	3.66025	0.0193363	Gm10416	TEC	predicted pseudogene 10416 [Source:MGI Symbol;Acc:MGI:3645037]
ENSMUSG00000084319	5626.09	906.85	1045.65	970.652	908.374	976.538	2526.2	951.855	1.40811	0.019347	Tpt1-ps3	processed_pseudogene	tumor protein, translationally-controlled, pseudogene 3 [Source:MGI Symbol;Acc:MGI:2664997]
ENSMUSG00000059970	283.97	424.589	494.076	589.623	705.954	584.533	400.878	626.703	-0.644242	0.0193564	Hspa2	protein_coding	heat shock protein 2 [Source:MGI Symbol;Acc:MGI:96243]
ENSMUSG00000022270	1667.94	909.833	823.46	706.435	657.615	673.851	1133.74	679.3	0.738826	0.0193755	Retreg1	protein_coding	reticulophagy regulator 1 [Source:MGI Symbol;Acc:MGI:1913520]
ENSMUSG00000091844	0	0	0.974509	6.48956	4.02827	5.9545	0.324836	5.49077	-3.9423	0.0194103	Gm8251	protein_coding	predicted gene 8251 [Source:MGI Symbol;Acc:MGI:3647616]
ENSMUSG00000030401	6.15098	31.8193	38.9804	50.0623	86.6078	70.4616	25.6502	69.0439	-1.42571	0.0194429	Rtn2	protein_coding	reticulon 2 (Z-band associated protein) [Source:MGI Symbol;Acc:MGI:107612]
ENSMUSG00000043333	100.466	153.13	161.769	226.207	204.435	223.294	138.455	217.979	-0.654199	0.0195006	Rhbdl2	protein_coding	rhomboid like 2 [Source:MGI Symbol;Acc:MGI:3608413]
ENSMUSG00000028030	652.003	289.357	290.404	233.624	232.632	207.415	410.588	224.557	0.87028	0.0195019	Tbck	protein_coding	TBC1 domain containing kinase [Source:MGI Symbol;Acc:MGI:2445052]
ENSMUSG00000000804	2955.54	1722.22	1724.88	1316.45	1258.83	1478.7	2134.22	1351.33	0.659269	0.0195097	Usp32	protein_coding	ubiquitin specific peptidase 32 [Source:MGI Symbol;Acc:MGI:2144475]
ENSMUSG00000111390	1.02516	0.994353	0	3.70832	18.1272	2.97725	0.673172	8.27092	-3.62676	0.0195135	Gm48796	antisense	predicted gene, 48796 [Source:MGI Symbol;Acc:MGI:6098500]
ENSMUSG00000032322	29.7297	44.7459	53.598	80.6559	95.6714	62.5222	42.6912	79.6165	-0.897557	0.0195234	Pstpip1	protein_coding	proline-serine-threonine phosphatase-interacting protein 1 [Source:MGI Symbol;Acc:MGI:1321396]
ENSMUSG00000032978	6.15098	17.8984	21.4392	0.927079	3.0212	5.9545	15.1628	3.30093	2.21013	0.019547	Guca2b	protein_coding	guanylate cyclase activator 2b (retina) [Source:MGI Symbol;Acc:MGI:1270851]
ENSMUSG00000097487	6.15098	6.96047	15.5921	26.8853	22.1555	27.7877	9.56787	25.6095	-1.41689	0.0195882	Ptges3l	protein_coding	prostaglandin E synthase 3 like [Source:MGI Symbol;Acc:MGI:1916146]
ENSMUSG00000115568	23.5787	4.97177	3.89804	1.85416	2.01413	0	10.8162	1.28943	3.06102	0.0197076	Tiaf2	TEC	TGF-beta1-induced anti-apoptotic factor 2 [Source:MGI Symbol;Acc:MGI:2651383]
ENSMUSG00000073418	28.7046	22.8701	11.6941	0	10.0707	1.98483	21.0896	4.0185	2.40341	0.0197339	C4b	protein_coding	complement component 4B (Chido blood group) [Source:MGI Symbol;Acc:MGI:88228]
ENSMUSG00000032735	83.0382	131.255	100.374	53.7706	57.4028	72.4464	104.889	61.2066	0.778101	0.0197526	Ablim3	protein_coding	actin binding LIM protein family, member 3 [Source:MGI Symbol;Acc:MGI:2442582]
ENSMUSG00000115252	18.4529	13.9209	11.6941	2.78124	6.0424	3.96967	14.6893	4.26444	1.78972	0.0197923	Gm48996	TEC	predicted gene, 48996 [Source:MGI Symbol;Acc:MGI:6118344]
ENSMUSG00000106375	48.1826	8.94918	9.74509	4.6354	0	6.94691	22.2923	3.86077	2.5246	0.0198726	Gm43361	TEC	predicted gene 43361 [Source:MGI Symbol;Acc:MGI:5663498]
ENSMUSG00000070737	77.9124	67.616	84.7823	49.1352	46.3251	41.6815	76.7702	45.7139	0.747423	0.0199737	Tmem35b	protein_coding	transmembrane protein 35B [Source:MGI Symbol;Acc:MGI:3758095]
ENSMUSG00000035283	9.22646	19.8871	32.1588	2.78124	9.0636	0	20.4241	3.94828	2.37748	0.0199965	Adrb1	protein_coding	adrenergic receptor, beta 1 [Source:MGI Symbol;Acc:MGI:87937]
ENSMUSG00000054013	0	0	0.974509	0.927079	7.04947	11.909	0.324836	6.62851	-4.20985	0.0200874	Tmem179	protein_coding	transmembrane protein 179 [Source:MGI Symbol;Acc:MGI:2144891]
ENSMUSG00000086946	24.6039	12.9266	6.82156	4.6354	2.01413	3.96967	14.784	3.53973	2.05471	0.0201076	Gm15527	processed_transcript	predicted gene 15527 [Source:MGI Symbol;Acc:MGI:3782974]
ENSMUSG00000022707	583.317	361.945	322.563	227.134	294.064	254.059	422.608	258.419	0.709601	0.0201804	Gbe1	protein_coding	glucan (1,4-alpha-), branching enzyme 1 [Source:MGI Symbol;Acc:MGI:1921435]
ENSMUSG00000047213	5577.91	3154.09	2951.79	2457.69	2318.27	2487.99	3894.6	2421.31	0.685642	0.0201978	Ythdf3	protein_coding	YTH domain family 3 [Source:MGI Symbol;Acc:MGI:1918850]
ENSMUSG00000085702	41.0065	5.96612	18.5157	0.927079	5.03533	7.93933	21.8294	4.63392	2.24232	0.0202311	Mecomos	antisense	MDS1 and EVI1 complex locus, opposite strand [Source:MGI Symbol;Acc:MGI:4439646]
ENSMUSG00000098730	7.17614	3.97741	1.94902	0	0	0	4.36752	0	4.60443	0.02027	Mir6407	miRNA	microRNA 6407 [Source:MGI Symbol;Acc:MGI:5531214]
ENSMUSG00000021904	0	4.97177	3.89804	9.27079	25.1767	10.9166	2.9566	15.1213	-2.34588	0.0202781	Sema3g	protein_coding	sema domain, immunoglobulin domain (Ig), short basic domain, secreted, (semaphorin) 3G [Source:MGI Symbol;Acc:MGI:3041242]
ENSMUSG00000020814	18.4529	48.7233	70.1647	92.7079	105.742	98.2492	45.7803	98.8997	-1.1093	0.0202845	Mxra7	protein_coding	matrix-remodelling associated 7 [Source:MGI Symbol;Acc:MGI:1914872]
ENSMUSG00000009350	9.22646	17.8984	18.5157	5.56248	1.00707	4.96208	15.2135	3.84388	1.97784	0.0202993	Mpo	protein_coding	myeloperoxidase [Source:MGI Symbol;Acc:MGI:97137]
ENSMUSG00000028919	6.15098	31.8193	16.5667	51.9164	45.318	43.6663	18.179	46.9669	-1.36787	0.0203122	Arhgef19	protein_coding	Rho guanine nucleotide exchange factor (GEF) 19 [Source:MGI Symbol;Acc:MGI:1925912]
ENSMUSG00000097747	19.4781	5.96612	4.87255	1.85416	1.00707	1.98483	10.1056	1.61535	2.6387	0.020318	Gm26534	lincRNA	predicted gene, 26534 [Source:MGI Symbol;Acc:MGI:5477028]
ENSMUSG00000019913	14.3523	2.98306	1.94902	0	1.00707	0	6.42812	0.335689	4.19927	0.0203278	Sim1	protein_coding	single-minded family bHLH transcription factor 1 [Source:MGI Symbol;Acc:MGI:98306]
ENSMUSG00000026594	1430.1	890.941	856.594	649.883	731.131	673.851	1059.21	684.955	0.628842	0.0204146	Ralgps2	protein_coding	Ral GEF with PH domain and SH3 binding motif 2 [Source:MGI Symbol;Acc:MGI:1925505]
ENSMUSG00000117252	14.3523	1.98871	2.92353	0.927079	0	0	6.4215	0.309026	4.19794	0.0204408	AC154707.2	processed_pseudogene	sorting nexin 4 (Snx4) pseudogene
ENSMUSG00000039967	2832.52	1005.29	1115.81	859.403	809.682	913.023	1651.21	860.703	0.939862	0.0204754	Zfp292	protein_coding	zinc finger protein 292 [Source:MGI Symbol;Acc:MGI:1353423]
ENSMUSG00000053714	11.2768	10.9379	12.6686	0.927079	5.03533	0	11.6278	1.98747	2.56168	0.0204995	4732471J01Rik	antisense	RIKEN cDNA 4732471J01 gene [Source:MGI Symbol;Acc:MGI:3603586]
ENSMUSG00000037487	10021	4993.64	5123.97	3848.31	3999.06	4252.5	6712.86	4033.29	0.734954	0.0205289	Ubr5	protein_coding	ubiquitin protein ligase E3 component n-recognin 5 [Source:MGI Symbol;Acc:MGI:1918040]
ENSMUSG00000046402	135.321	240.634	223.163	320.769	318.233	311.619	199.706	316.874	-0.665564	0.0206273	Rbp1	protein_coding	retinol binding protein 1, cellular [Source:MGI Symbol;Acc:MGI:97876]
ENSMUSG00000031503	2402.98	6923.68	6721.19	9275.43	11038.5	9644.3	5349.28	9986.06	-0.90055	0.0207288	Col4a2	protein_coding	collagen, type IV, alpha 2 [Source:MGI Symbol;Acc:MGI:88455]
ENSMUSG00000029163	79.9627	293.334	291.378	466.321	510.583	402.921	221.558	459.942	-1.05339	0.0207859	Emilin1	protein_coding	elastin microfibril interfacer 1 [Source:MGI Symbol;Acc:MGI:1926189]
ENSMUSG00000031765	2998.6	6056.61	5665.8	3146.51	2928.55	3018.93	4907	3031.33	0.694906	0.0208113	Mt1	protein_coding	metallothionein 1 [Source:MGI Symbol;Acc:MGI:97171]
ENSMUSG00000020717	136.347	175.006	189.055	217.864	262.844	272.915	166.803	251.208	-0.589852	0.0208383	Pecam1	protein_coding	platelet/endothelial cell adhesion molecule 1 [Source:MGI Symbol;Acc:MGI:97537]
ENSMUSG00000114255	0	2.98306	2.92353	7.41664	13.0919	11.909	1.96886	10.8058	-2.44503	0.0208605	Gm10734	antisense	predicted gene 10734 [Source:MGI Symbol;Acc:MGI:3642559]
ENSMUSG00000053158	229.636	431.549	380.059	202.103	192.35	241.157	347.081	211.87	0.7124	0.0209026	Fes	protein_coding	feline sarcoma oncogene [Source:MGI Symbol;Acc:MGI:95514]
ENSMUSG00000101061	15.3774	3.97741	0.974509	0	1.00707	0	6.77645	0.335689	4.27552	0.0210182	Platr1	lincRNA	pluripotency associated transcript 1 [Source:MGI Symbol;Acc:MGI:5580349]
ENSMUSG00000037876	3802.33	1933.02	1890.55	1509.29	1458.23	1601.76	2541.97	1523.09	0.738888	0.0210496	Jmjd1c	protein_coding	jumonji domain containing 1C [Source:MGI Symbol;Acc:MGI:1918614]
ENSMUSG00000053062	1354.24	768.635	833.205	625.779	616.325	648.048	985.36	630.05	0.645058	0.0210535	Jam2	protein_coding	junction adhesion molecule 2 [Source:MGI Symbol;Acc:MGI:1933820]
ENSMUSG00000042784	3123.67	5514.68	6183.26	3056.58	3082.63	3170.77	4940.54	3103.33	0.67088	0.021089	Muc1	protein_coding	mucin 1, transmembrane [Source:MGI Symbol;Acc:MGI:97231]
ENSMUSG00000047789	610.997	322.171	301.123	236.405	252.774	235.203	411.43	241.461	0.768611	0.0210975	Slc38a9	protein_coding	solute carrier family 38, member 9 [Source:MGI Symbol;Acc:MGI:1918839]
ENSMUSG00000025855	168.127	230.69	254.347	303.155	349.452	326.505	217.721	326.371	-0.583359	0.0212413	Prkar1b	protein_coding	protein kinase, cAMP dependent regulatory, type I beta [Source:MGI Symbol;Acc:MGI:97759]
ENSMUSG00000109255	20.5033	0	1.94902	0	0	0	7.48409	0	5.38171	0.0212449	Gm7407	processed_pseudogene	predicted gene 7407 [Source:MGI Symbol;Acc:MGI:3647246]
ENSMUSG00000034765	2474.74	4929.01	4913.48	2527.22	2407.9	2635.86	4105.74	2523.66	0.702152	0.0213134	Dusp5	protein_coding	dual specificity phosphatase 5 [Source:MGI Symbol;Acc:MGI:2685183]
ENSMUSG00000038456	74.8369	157.108	178.335	228.062	266.873	235.203	136.76	243.379	-0.830706	0.0213247	Dennd2a	protein_coding	DENN/MADD domain containing 2A [Source:MGI Symbol;Acc:MGI:2444961]
ENSMUSG00000030111	152.749	89.4918	134.482	50.9894	93.6572	62.5222	125.574	69.0563	0.863984	0.021345	A2m	protein_coding	alpha-2-macroglobulin [Source:MGI Symbol;Acc:MGI:2449119]
ENSMUSG00000000794	13.3271	7.95483	4.87255	18.5416	30.212	22.8256	8.71816	23.8597	-1.45525	0.0213913	Kcnn3	protein_coding	potassium intermediate/small conductance calcium-activated channel, subfamily N, member 3 [Source:MGI Symbol;Acc:MGI:2153183]
ENSMUSG00000049013	26.6542	8.94918	9.74509	4.6354	4.02827	0	15.1162	2.88789	2.38021	0.0214116	Prss48	protein_coding	protease, serine 48 [Source:MGI Symbol;Acc:MGI:2685865]
ENSMUSG00000043015	46.1323	53.6951	36.0568	24.1041	17.1201	26.7952	45.2947	22.6731	0.996846	0.0214374	Nemp2	protein_coding	nuclear envelope integral membrane protein 2 [Source:MGI Symbol;Acc:MGI:2444113]
ENSMUSG00000042444	1474.18	602.578	651.947	441.29	488.427	561.708	909.57	497.142	0.871465	0.0214747	Mindy2	protein_coding	MINDY lysine 48 deubiquitinase 2 [Source:MGI Symbol;Acc:MGI:2443086]
ENSMUSG00000111602	130.196	81.537	79.9098	50.9894	66.4664	45.6512	97.2141	54.369	0.83828	0.0215242	Gm32014	lincRNA	predicted gene, 32014 [Source:MGI Symbol;Acc:MGI:5591173]
ENSMUSG00000031125	16.4026	6.96047	11.6941	3.70832	3.0212	0.992416	11.6857	2.57398	2.17538	0.0215696	3830403N18Rik	protein_coding	RIKEN cDNA 3830403N18 gene [Source:MGI Symbol;Acc:MGI:1917941]
ENSMUSG00000066152	169.152	338.08	334.257	496.915	478.357	423.762	280.496	466.344	-0.7331	0.0216669	Slc31a2	protein_coding	solute carrier family 31, member 2 [Source:MGI Symbol;Acc:MGI:1333844]
ENSMUSG00000025241	1225.07	681.132	783.505	616.508	565.972	529.95	896.569	570.81	0.651198	0.02169	Fyco1	protein_coding	FYVE and coiled-coil domain containing 1 [Source:MGI Symbol;Acc:MGI:107277]
ENSMUSG00000036111	0	16.904	15.5921	54.6977	30.212	41.6815	10.8321	42.1971	-1.95926	0.0217501	Lmo1	protein_coding	LIM domain only 1 [Source:MGI Symbol;Acc:MGI:102812]
ENSMUSG00000044285	2697.2	1051.03	1029.08	836.226	852.986	858.44	1592.44	849.217	0.90696	0.0218002	Gm1821	transcribed_processed_pseudogene	predicted gene 1821 [Source:MGI Symbol;Acc:MGI:3037679]
ENSMUSG00000006585	47.1575	84.52	67.2411	103.833	148.039	99.2416	66.3062	117.038	-0.81854	0.0218879	Cdt1	protein_coding	chromatin licensing and DNA replication factor 1 [Source:MGI Symbol;Acc:MGI:1914427]
ENSMUSG00000021510	656.104	200.859	271.888	202.103	195.371	159.779	376.284	185.751	1.0181	0.0219567	Zfp729a	protein_coding	zinc finger protein 729a [Source:MGI Symbol;Acc:MGI:3036250]
ENSMUSG00000022186	2228.7	984.41	963.79	793.58	804.646	753.244	1392.3	783.824	0.828776	0.0219715	Oxct1	protein_coding	3-oxoacid CoA transferase 1 [Source:MGI Symbol;Acc:MGI:1914291]
ENSMUSG00000104684	19.4781	22.8701	25.3372	12.9791	6.0424	1.98483	22.5618	7.00212	1.6793	0.0219812	5430427N15Rik	lincRNA	RIKEN cDNA 5430427N15 gene [Source:MGI Symbol;Acc:MGI:2441699]
ENSMUSG00000079065	249.115	141.198	160.794	100.125	119.841	113.135	183.702	111.034	0.726319	0.0220301	BC005561	protein_coding	cDNA sequence BC005561 [Source:MGI Symbol;Acc:MGI:3040669]
ENSMUSG00000072640	87.1388	149.153	163.718	220.645	242.703	197.491	133.336	220.28	-0.723478	0.0220341	Lyrm9	protein_coding	LYR motif containing 9 [Source:MGI Symbol;Acc:MGI:1913524]
ENSMUSG00000109719	28.7046	15.9097	9.74509	2.78124	6.0424	6.94691	18.1198	5.25685	1.78942	0.0220489	Gm45266	TEC	predicted gene 45266 [Source:MGI Symbol;Acc:MGI:5791102]
ENSMUSG00000026308	1.02516	27.8419	25.3372	51.9164	81.5724	51.6057	18.0681	61.6982	-1.76932	0.0221127	Klhl30	protein_coding	kelch-like 30 [Source:MGI Symbol;Acc:MGI:1918038]
ENSMUSG00000042250	14.3523	10.9379	5.84706	3.70832	0	0	10.3791	1.23611	3.0344	0.0221654	Pglyrp4	protein_coding	peptidoglycan recognition protein 4 [Source:MGI Symbol;Acc:MGI:2686324]
ENSMUSG00000031278	6799.9	3806.38	3782.07	3047.31	2922.51	3137.03	4796.12	3035.62	0.659847	0.0221665	Acsl4	protein_coding	acyl-CoA synthetase long-chain family member 4 [Source:MGI Symbol;Acc:MGI:1354713]
ENSMUSG00000022571	134.296	201.854	239.729	296.665	315.212	292.763	191.96	301.547	-0.650933	0.0223058	Pycrl	protein_coding	pyrroline-5-carboxylate reductase-like [Source:MGI Symbol;Acc:MGI:1913444]
ENSMUSG00000043068	88.164	107.39	86.7313	124.229	184.293	140.923	94.0952	149.815	-0.67018	0.0223175	Fam89a	protein_coding	family with sequence similarity 89, member A [Source:MGI Symbol;Acc:MGI:1916877]
ENSMUSG00000037681	288.071	469.335	474.586	276.27	251.767	268.945	410.664	265.66	0.62853	0.0224416	Esyt3	protein_coding	extended synaptotagmin-like protein 3 [Source:MGI Symbol;Acc:MGI:1098699]
ENSMUSG00000103313	219.385	55.6838	61.3941	42.6457	52.3675	42.6739	112.154	45.8957	1.28861	0.0225235	Gm38357	TEC	predicted gene, 38357 [Source:MGI Symbol;Acc:MGI:5611585]
ENSMUSG00000029636	17.4278	12.9266	13.6431	29.6665	41.2897	25.8028	14.6658	32.253	-1.13729	0.0225425	Wasf3	protein_coding	WAS protein family, member 3 [Source:MGI Symbol;Acc:MGI:2658986]
ENSMUSG00000042726	516.682	787.528	811.766	432.019	479.364	501.17	705.325	470.851	0.583303	0.0225977	Trafd1	protein_coding	TRAF type zinc finger domain containing 1 [Source:MGI Symbol;Acc:MGI:1923551]
ENSMUSG00000104061	16.4026	5.96612	9.74509	0	1.00707	3.96967	10.7046	1.65891	2.70299	0.0226142	Gm37953	TEC	predicted gene, 37953 [Source:MGI Symbol;Acc:MGI:5611181]
ENSMUSG00000040297	3757.22	1706.31	1776.53	1419.36	1342.42	1448.93	2413.35	1403.57	0.781881	0.0226796	Suco	protein_coding	SUN domain containing ossification factor [Source:MGI Symbol;Acc:MGI:2138346]
ENSMUSG00000020897	19.4781	13.9209	10.7196	31.5207	36.2544	28.7801	14.7062	32.1851	-1.13222	0.0227201	Aurkb	protein_coding	aurora kinase B [Source:MGI Symbol;Acc:MGI:107168]
ENSMUSG00000063972	304.473	188.927	221.214	154.822	137.968	164.741	238.205	152.511	0.642806	0.0227606	Nr6a1	protein_coding	nuclear receptor subfamily 6, group A, member 1 [Source:MGI Symbol;Acc:MGI:1352459]
ENSMUSG00000021504	263.467	432.544	390.778	514.529	573.021	548.806	362.263	545.452	-0.590064	0.0228372	B4galt7	protein_coding	xylosylprotein beta1,4-galactosyltransferase, polypeptide 7 (galactosyltransferase I) [Source:MGI Symbol;Acc:MGI:2384987]
ENSMUSG00000029377	224.511	136.226	127.661	101.979	102.721	85.3478	162.799	96.6825	0.750985	0.0228564	Ereg	protein_coding	epiregulin [Source:MGI Symbol;Acc:MGI:107508]
ENSMUSG00000028840	2.05033	3.97741	10.7196	20.3957	20.1413	15.8787	5.58245	18.8052	-1.74585	0.0228605	Zfp593	protein_coding	zinc finger protein 593 [Source:MGI Symbol;Acc:MGI:1915290]
ENSMUSG00000075702	47.1575	181.967	135.457	227.134	290.035	233.218	121.527	250.129	-1.04074	0.0228848	Selenom	protein_coding	selenoprotein M [Source:MGI Symbol;Acc:MGI:2149786]
ENSMUSG00000000216	48.1826	12.9266	29.2353	12.9791	11.0777	7.93933	30.1148	10.6654	1.49464	0.0229009	Scnn1g	protein_coding	sodium channel, nonvoltage-gated 1 gamma [Source:MGI Symbol;Acc:MGI:104695]
ENSMUSG00000051116	308.574	82.5313	71.1392	52.8435	58.4099	76.4161	154.081	62.5565	1.30019	0.0229243	Gm8121	processed_pseudogene	predicted pseudogene 8121 [Source:MGI Symbol;Acc:MGI:3645325]
ENSMUSG00000032719	0	0.994353	2.92353	10.1979	7.04947	8.93175	1.30596	8.72636	-2.72656	0.0229467	Sbspon	protein_coding	somatomedin B and thrombospondin, type 1 domain containing [Source:MGI Symbol;Acc:MGI:2684952]
ENSMUSG00000017740	0	2.98306	1.94902	8.34371	10.0707	9.92416	1.64403	9.44618	-2.51304	0.022974	Slc12a5	protein_coding	solute carrier family 12, member 5 [Source:MGI Symbol;Acc:MGI:1862037]
ENSMUSG00000072214	64.5852	253.56	275.786	396.79	423.975	437.656	197.977	419.474	-1.0828	0.0229748	2025-09-05	protein_coding	septin 5 [Source:MGI Symbol;Acc:MGI:1195461]
ENSMUSG00000023267	0	0	0	0.927079	5.03533	7.93933	0	4.63392	-4.65546	0.0229891	Gabrr2	protein_coding	gamma-aminobutyric acid (GABA) C receptor, subunit rho 2 [Source:MGI Symbol;Acc:MGI:95626]
ENSMUSG00000032068	2249.21	1287.69	1435.45	1093.03	1047.35	1105.55	1657.45	1081.98	0.61521	0.0229939	Plet1	protein_coding	placenta expressed transcript 1 [Source:MGI Symbol;Acc:MGI:1923759]
ENSMUSG00000114723	45.1072	4.97177	4.87255	4.6354	0	2.97725	18.3172	2.53755	2.84002	0.023058	5530402G07Rik	TEC	RIKEN cDNA 5530402G07 gene [Source:MGI Symbol;Acc:MGI:1918697]
ENSMUSG00000031561	20.5033	20.8814	38.9804	52.8435	47.3321	59.545	26.7883	53.2402	-0.988994	0.0231125	Tenm3	protein_coding	teneurin transmembrane protein 3 [Source:MGI Symbol;Acc:MGI:1345183]
ENSMUSG00000024735	678.658	1538.26	1491.97	2069.24	2195.41	2009.64	1236.3	2091.43	-0.758372	0.0231133	Prpf19	protein_coding	pre-mRNA processing factor 19 [Source:MGI Symbol;Acc:MGI:106247]
ENSMUSG00000003849	6.15098	5.96612	3.89804	14.8333	15.106	17.8635	5.33838	15.9343	-1.57946	0.02313	Nqo1	protein_coding	NAD(P)H dehydrogenase, quinone 1 [Source:MGI Symbol;Acc:MGI:103187]
ENSMUSG00000102856	80.9878	16.904	3.89804	7.41664	8.05654	6.94691	33.93	7.47336	2.18148	0.023206	Gm37084	TEC	predicted gene, 37084 [Source:MGI Symbol;Acc:MGI:5610312]
ENSMUSG00000087242	10.2516	7.95483	7.79607	0.927079	3.0212	0	8.66751	1.31609	2.72914	0.0232532	C78197	antisense	expressed sequence C78197 [Source:MGI Symbol;Acc:MGI:2144636]
ENSMUSG00000028293	1010.81	723.889	577.884	544.196	493.463	471.398	770.861	503.019	0.615586	0.0233364	Slc35a1	protein_coding	solute carrier family 35 (CMP-sialic acid transporter), member 1 [Source:MGI Symbol;Acc:MGI:1345622]
ENSMUSG00000022033	13.3271	9.94353	5.84706	14.8333	30.212	33.7422	9.7059	26.2625	-1.43685	0.0233591	Pbk	protein_coding	PDZ binding kinase [Source:MGI Symbol;Acc:MGI:1289156]
ENSMUSG00000007613	4427.68	2520.69	2536.65	2045.14	1930.55	2101.94	3161.67	2025.87	0.642094	0.0233646	Tgfbr1	protein_coding	transforming growth factor, beta receptor I [Source:MGI Symbol;Acc:MGI:98728]
ENSMUSG00000074195	9.22646	9.94353	22.4137	3.70832	2.01413	4.96208	13.8612	3.56151	1.96039	0.0233931	Clca4b	protein_coding	chloride channel accessory 4B [Source:MGI Symbol;Acc:MGI:2139790]
ENSMUSG00000023032	31.78	31.8193	36.0568	60.2602	70.4947	47.636	33.2187	59.4636	-0.839436	0.0235001	Slc4a8	protein_coding	solute carrier family 4 (anion exchanger), member 8 [Source:MGI Symbol;Acc:MGI:1928745]
ENSMUSG00000103000	26.6542	2.98306	4.87255	0	1.00707	2.97725	11.5033	1.32811	3.12607	0.0236052	Gm37900	TEC	predicted gene, 37900 [Source:MGI Symbol;Acc:MGI:5611128]
ENSMUSG00000071369	873.439	548.883	535.98	403.28	412.897	460.481	652.767	425.553	0.617099	0.0236066	Map3k5	protein_coding	mitogen-activated protein kinase kinase kinase 5 [Source:MGI Symbol;Acc:MGI:1346876]
ENSMUSG00000029272	3.07549	0.994353	1.94902	6.48956	10.0707	12.9014	2.00629	9.82055	-2.29352	0.0236296	Sult1e1	protein_coding	sulfotransferase family 1E, member 1 [Source:MGI Symbol;Acc:MGI:98431]
ENSMUSG00000042662	0	0	0	5.56248	1.00707	6.94691	0	4.50549	-4.61889	0.0236404	Dusp15	protein_coding	dual specificity phosphatase-like 15 [Source:MGI Symbol;Acc:MGI:1934928]
ENSMUSG00000070336	5.12581	13.9209	12.6686	1.85416	2.01413	2.97725	10.5718	2.28185	2.2163	0.0236469	Fbxo47	protein_coding	F-box protein 47 [Source:MGI Symbol;Acc:MGI:1920223]
ENSMUSG00000020838	0	0	0.974509	1.85416	4.02827	11.909	0.324836	5.93047	-4.04986	0.0236777	Slc6a4	protein_coding	solute carrier family 6 (neurotransmitter transporter, serotonin), member 4 [Source:MGI Symbol;Acc:MGI:96285]
ENSMUSG00000043241	1422.93	743.776	727.958	607.237	585.106	568.655	964.887	586.999	0.71684	0.0237093	Upf2	protein_coding	UPF2 regulator of nonsense transcripts homolog (yeast) [Source:MGI Symbol;Acc:MGI:2449307]
ENSMUSG00000031770	241.938	369.899	378.11	499.696	525.689	457.504	329.982	494.296	-0.582648	0.0238002	Herpud1	protein_coding	homocysteine-inducible, endoplasmic reticulum stress-inducible, ubiquitin-like domain member 1 [Source:MGI Symbol;Acc:MGI:1927406]
ENSMUSG00000111424	31.78	4.97177	17.5412	5.56248	3.0212	4.96208	18.0977	4.51525	1.9983	0.0238089	Gm48478	TEC	predicted gene, 48478 [Source:MGI Symbol;Acc:MGI:6097993]
ENSMUSG00000068184	51.2581	73.5822	62.3686	94.5621	102.721	103.211	62.403	100.165	-0.681766	0.0238336	Ndufaf2	protein_coding	NADH:ubiquinone oxidoreductase complex assembly factor 2 [Source:MGI Symbol;Acc:MGI:1922847]
ENSMUSG00000084083	0	0	0.974509	4.6354	4.02827	6.94691	0.324836	5.20353	-3.86326	0.023845	Gm15782	processed_pseudogene	predicted gene 15782 [Source:MGI Symbol;Acc:MGI:3783224]
ENSMUSG00000063268	299.347	916.794	809.817	347.655	384.7	345.361	675.319	359.238	0.910792	0.0239475	Parp10	protein_coding	poly (ADP-ribose) polymerase family, member 10 [Source:MGI Symbol;Acc:MGI:3712326]
ENSMUSG00000033170	299.347	1169.36	1112.89	1712.32	1813.73	1708.94	860.532	1744.99	-1.01982	0.0240012	Card10	protein_coding	caspase recruitment domain family, member 10 [Source:MGI Symbol;Acc:MGI:2146012]
ENSMUSG00000110765	6.15098	8.94918	10.7196	1.85416	2.01413	0.992416	8.60659	1.62024	2.40884	0.0240038	Gm47468	antisense	predicted gene, 47468 [Source:MGI Symbol;Acc:MGI:6096435]
ENSMUSG00000086629	70.7362	20.8814	19.4902	12.052	11.0777	15.8787	37.0359	13.0028	1.50875	0.0240345	2810403D21Rik	processed_transcript	RIKEN cDNA 2810403D21 gene [Source:MGI Symbol;Acc:MGI:1917214]
ENSMUSG00000020241	694.035	1380.16	1447.15	1811.51	2047.37	1891.55	1173.78	1916.81	-0.707428	0.0240436	Col6a2	protein_coding	collagen, type VI, alpha 2 [Source:MGI Symbol;Acc:MGI:88460]
ENSMUSG00000092074	1.02516	4.97177	5.84706	12.052	13.0919	18.8559	3.94799	14.6666	-1.88599	0.0240438	Dynlt1a	protein_coding	dynein light chain Tctex-type 1A [Source:MGI Symbol;Acc:MGI:3807506]
ENSMUSG00000113648	14.3523	0.994353	0.974509	0	0	0	5.44038	0	4.92072	0.0241734	Gm48806	processed_pseudogene	predicted gene, 48806 [Source:MGI Symbol;Acc:MGI:6098517]
ENSMUSG00000071340	11.2768	1.98871	3.89804	0	1.00707	0	5.72118	0.335689	4.03169	0.0241783	Trappc3l	protein_coding	trafficking protein particle complex 3 like [Source:MGI Symbol;Acc:MGI:3642034]
ENSMUSG00000024480	3298.97	1819.67	1804.79	1481.47	1442.12	1448.93	2307.81	1457.51	0.662956	0.0241903	Ap3s1	protein_coding	adaptor-related protein complex 3, sigma 1 subunit [Source:MGI Symbol;Acc:MGI:1337062]
ENSMUSG00000067786	58.4343	142.193	111.094	165.947	207.456	182.605	103.907	185.336	-0.83394	0.0242369	Nnat	protein_coding	neuronatin [Source:MGI Symbol;Acc:MGI:104716]
ENSMUSG00000007591	28.7046	21.8758	17.5412	12.052	8.05654	5.9545	22.7072	8.68769	1.38015	0.0242789	Tssk4	protein_coding	testis-specific serine kinase 4 [Source:MGI Symbol;Acc:MGI:1918349]
ENSMUSG00000088015	9.22646	2.98306	3.89804	0.927079	0	0	5.36919	0.309026	3.94038	0.0243617	Mir1932	miRNA	microRNA 1932 [Source:MGI Symbol;Acc:MGI:3836969]
ENSMUSG00000106926	179.403	14.9153	15.5921	21.3228	19.1343	10.9166	69.9703	17.1246	2.02923	0.0243758	Rpl7-ps7	processed_pseudogene	ribosomal protein L7, pseudogene 7 [Source:MGI Symbol;Acc:MGI:3644615]
ENSMUSG00000030342	4657.31	8212.37	7726.88	4716.98	4198.46	4625.65	6865.52	4513.7	0.605067	0.0243864	Cd9	protein_coding	CD9 antigen [Source:MGI Symbol;Acc:MGI:88348]
ENSMUSG00000038517	4.10065	40.7685	50.6745	80.6559	108.763	85.3478	31.8479	91.589	-1.5221	0.0244266	Tbkbp1	protein_coding	TBK1 binding protein 1 [Source:MGI Symbol;Acc:MGI:1920424]
ENSMUSG00000000823	183.504	363.933	353.747	474.665	511.59	479.337	300.395	488.531	-0.701202	0.0244433	Zfp512b	protein_coding	zinc finger protein 512B [Source:MGI Symbol;Acc:MGI:2685478]
ENSMUSG00000109635	14.3523	1.98871	5.84706	0	1.00707	0.992416	7.39601	0.666494	3.49266	0.0244854	Gm45670	antisense	predicted gene 45670 [Source:MGI Symbol;Acc:MGI:5791506]
ENSMUSG00000054556	141.472	39.7741	24.3627	29.6665	23.1625	19.8483	68.5364	24.2258	1.49837	0.0244951	Gm4876	antisense	predicted gene 4876 [Source:MGI Symbol;Acc:MGI:3647654]
ENSMUSG00000091337	300.373	221.741	204.647	133.499	130.919	192.529	242.253	152.316	0.669415	0.0245416	Eid1	protein_coding	EP300 interacting inhibitor of differentiation 1 [Source:MGI Symbol;Acc:MGI:1889651]
ENSMUSG00000028885	90.2143	107.39	91.6039	60.2602	48.3392	69.4691	96.4028	59.3562	0.699339	0.0245538	Smpdl3b	protein_coding	sphingomyelin phosphodiesterase, acid-like 3B [Source:MGI Symbol;Acc:MGI:1916022]
ENSMUSG00000001435	508.481	1897.23	1816.49	2702.44	2932.58	2772.81	1407.4	2802.61	-0.993676	0.0245753	Col18a1	protein_coding	collagen, type XVIII, alpha 1 [Source:MGI Symbol;Acc:MGI:88451]
ENSMUSG00000031059	183.504	346.035	281.633	444.998	409.876	418.8	270.391	424.558	-0.650674	0.024602	Ndufb11	protein_coding	NADH:ubiquinone oxidoreductase subunit B11 [Source:MGI Symbol;Acc:MGI:1349919]
ENSMUSG00000049164	1048.74	438.51	440.478	392.155	329.311	339.406	642.576	353.624	0.861365	0.0247343	Zfp518a	protein_coding	zinc finger protein 518A [Source:MGI Symbol;Acc:MGI:1919922]
ENSMUSG00000065734	0	0.994353	0	7.41664	2.01413	6.94691	0.331451	5.45923	-3.93498	0.0247645	Snord49a	snoRNA	small nucleolar RNA, C/D box 49A [Source:MGI Symbol;Acc:MGI:3819538]
ENSMUSG00000102642	19.4781	1.98871	2.92353	0.927079	1.00707	0	8.13011	0.644715	3.64776	0.0247999	A130048G24Rik	TEC	RIKEN cDNA A130048G24 gene [Source:MGI Symbol;Acc:MGI:2443520]
ENSMUSG00000044628	37.931	83.5257	102.323	35.229	40.2827	34.7346	74.5934	36.7488	1.02271	0.0248641	Rnf208	protein_coding	ring finger protein 208 [Source:MGI Symbol;Acc:MGI:1916096]
ENSMUSG00000035863	74.8369	168.046	187.106	252.166	262.844	248.104	143.329	254.371	-0.826881	0.0248885	Palm	protein_coding	paralemmin [Source:MGI Symbol;Acc:MGI:1261814]
ENSMUSG00000021294	6.15098	10.9379	11.6941	22.2499	24.1696	23.818	9.59432	23.4125	-1.28378	0.0249321	Kif26a	protein_coding	kinesin family member 26A [Source:MGI Symbol;Acc:MGI:2447072]
ENSMUSG00000048174	144.548	121.311	114.992	79.7288	93.6572	72.4464	126.95	81.9442	0.631512	0.0249326	Tmem81	protein_coding	transmembrane protein 81 [Source:MGI Symbol;Acc:MGI:1921876]
ENSMUSG00000029778	9.22646	26.8475	31.1843	58.406	51.3604	41.6815	22.4194	50.4826	-1.16891	0.0249737	Adcyap1r1	protein_coding	adenylate cyclase activating polypeptide 1 receptor 1 [Source:MGI Symbol;Acc:MGI:108449]
ENSMUSG00000049107	43.0568	61.6499	46.7764	25.0311	32.2261	23.818	50.4944	27.0251	0.903178	0.0249765	Ntf3	protein_coding	neurotrophin 3 [Source:MGI Symbol;Acc:MGI:97380]
ENSMUSG00000084399	15.3774	0	3.89804	0	0	0	6.42516	0	5.16177	0.0250082	Gm15666	transcribed_processed_pseudogene	predicted gene 15666 [Source:MGI Symbol;Acc:MGI:3783108]
ENSMUSG00000013663	4726	1921.09	1824.28	1566.76	1514.63	1571	2823.79	1550.8	0.864576	0.0250413	Pten	protein_coding	phosphatase and tensin homolog [Source:MGI Symbol;Acc:MGI:109583]
ENSMUSG00000060913	0	0.994353	3.89804	9.27079	9.0636	10.9166	1.6308	9.75033	-2.56555	0.0250957	Trim55	protein_coding	tripartite motif-containing 55 [Source:MGI Symbol;Acc:MGI:3036269]
ENSMUSG00000079092	0	0.994353	0.974509	3.70832	7.04947	8.93175	0.656288	6.56318	-3.30666	0.0251767	Prl2c2	protein_coding	prolactin family 2, subfamily c, member 2 [Source:MGI Symbol;Acc:MGI:97618]
ENSMUSG00000079499	35.8807	24.8588	26.3117	38.9373	79.5583	54.5829	29.0171	57.6928	-0.990806	0.0252252	6530402F18Rik	processed_transcript	RIKEN cDNA 6530402F18 gene [Source:MGI Symbol;Acc:MGI:1923470]
ENSMUSG00000027253	35.8807	24.8588	21.4392	48.2081	60.424	46.6436	27.3929	51.7586	-0.919289	0.0252377	Lrp4	protein_coding	low density lipoprotein receptor-related protein 4 [Source:MGI Symbol;Acc:MGI:2442252]
ENSMUSG00000081859	16.4026	19.8871	25.3372	12.052	3.0212	4.96208	20.5423	6.67844	1.61149	0.0252397	Olfr650-ps1	polymorphic_pseudogene	olfactory receptor 650, pseudogene 1 [Source:MGI Symbol;Acc:MGI:3030484]
ENSMUSG00000022150	250.14	157.108	157.87	259.582	330.318	294.748	188.373	294.883	-0.646842	0.0252453	Dab2	protein_coding	disabled 2, mitogen-responsive phosphoprotein [Source:MGI Symbol;Acc:MGI:109175]
ENSMUSG00000035513	24.6039	35.7967	24.3627	51.9164	43.3039	64.5071	28.2545	53.2425	-0.914028	0.0253041	Ntng2	protein_coding	netrin G2 [Source:MGI Symbol;Acc:MGI:2159341]
ENSMUSG00000049804	146.598	137.221	78.9352	177.999	198.392	218.332	120.918	198.241	-0.713711	0.0253453	Armcx4	protein_coding	armadillo repeat containing, X-linked 4 [Source:MGI Symbol;Acc:MGI:2147887]
ENSMUSG00000025077	581.267	294.329	328.41	273.488	215.512	234.21	401.335	241.07	0.734819	0.0253663	Dclre1a	protein_coding	DNA cross-link repair 1A [Source:MGI Symbol;Acc:MGI:1930042]
ENSMUSG00000097107	5.12581	6.96047	1.94902	19.4687	14.0989	12.9014	4.67844	15.4897	-1.73176	0.0253966	Platr6	lincRNA	pluripotency associated transcript 6 [Source:MGI Symbol;Acc:MGI:3779636]
ENSMUSG00000071637	339.329	1693.38	1443.25	535.852	514.611	561.708	1158.65	537.39	1.10847	0.02543	Cebpd	protein_coding	CCAAT/enhancer binding protein (C/EBP), delta [Source:MGI Symbol;Acc:MGI:103573]
ENSMUSG00000062515	58.4343	39.7741	28.2608	81.583	70.4947	77.4085	42.1564	76.4954	-0.86183	0.0254456	Fabp4	protein_coding	fatty acid binding protein 4, adipocyte [Source:MGI Symbol;Acc:MGI:88038]
ENSMUSG00000026227	74.8369	79.5483	76.9862	45.4269	38.2685	55.5753	77.1238	46.4236	0.732249	0.0254661	2810459M11Rik	protein_coding	RIKEN cDNA 2810459M11 gene [Source:MGI Symbol;Acc:MGI:1920042]
ENSMUSG00000032014	64.5852	176.995	194.902	286.468	308.162	237.188	145.494	277.273	-0.92973	0.0255142	Oaf	protein_coding	out at first homolog [Source:MGI Symbol;Acc:MGI:94852]
ENSMUSG00000025473	732.991	1429.88	1339.95	761.132	713.003	737.365	1167.61	737.167	0.663558	0.0256098	Adam8	protein_coding	a disintegrin and metallopeptidase domain 8 [Source:MGI Symbol;Acc:MGI:107825]
ENSMUSG00000021112	5521.53	2473.95	2487.92	2065.53	2005.07	2030.48	3494.47	2033.7	0.780927	0.0256148	Mpp5	protein_coding	membrane protein, palmitoylated 5 (MAGUK p55 subfamily member 5) [Source:MGI Symbol;Acc:MGI:1927339]
ENSMUSG00000088104	37.931	10.9379	3.89804	3.70832	0	4.96208	17.589	2.89013	2.59888	0.0256639	Gm22380	snoRNA	predicted gene, 22380 [Source:MGI Symbol;Acc:MGI:5452157]
ENSMUSG00000028339	32.8052	36.7911	36.0568	57.4789	50.3533	82.3706	35.2177	63.4009	-0.847641	0.0256891	Col15a1	protein_coding	collagen, type XV, alpha 1 [Source:MGI Symbol;Acc:MGI:88449]
ENSMUSG00000104735	5.12581	3.97741	5.84706	0.927079	0	0	4.98343	0.309026	3.83491	0.0257814	C130075A20Rik	TEC	RIKEN cDNA C130075A20 gene [Source:MGI Symbol;Acc:MGI:2443940]
ENSMUSG00000031284	2598.79	1015.23	1034.93	741.664	867.085	920.962	1549.65	843.237	0.877898	0.0258975	Pak3	protein_coding	p21 (RAC1) activated kinase 3 [Source:MGI Symbol;Acc:MGI:1339656]
ENSMUSG00000104239	15.3774	2.98306	0.974509	0	1.00707	0	6.445	0.335689	4.20304	0.025956	Gm37588	TEC	predicted gene, 37588 [Source:MGI Symbol;Acc:MGI:5610816]
ENSMUSG00000047747	161.976	88.4975	84.7823	51.9164	50.3533	78.4009	111.752	60.2236	0.891628	0.0259592	Rnf150	protein_coding	ring finger protein 150 [Source:MGI Symbol;Acc:MGI:2443860]
ENSMUSG00000022180	544.361	835.257	949.172	1110.64	1167.19	1221.66	776.263	1166.5	-0.587374	0.0261887	Slc7a8	protein_coding	solute carrier family 7 (cationic amino acid transporter, y+ system), member 8 [Source:MGI Symbol;Acc:MGI:1355323]
ENSMUSG00000031486	443.895	880.003	884.854	1147.72	1325.3	1102.57	736.251	1191.87	-0.69478	0.0263014	Adgra2	protein_coding	adhesion G protein-coupled receptor A2 [Source:MGI Symbol;Acc:MGI:1925810]
ENSMUSG00000105449	43.0568	12.9266	5.84706	5.56248	4.02827	5.9545	20.6102	5.18175	1.98849	0.0263232	Gm43379	TEC	predicted gene 43379 [Source:MGI Symbol;Acc:MGI:5663516]
ENSMUSG00000022514	900.093	541.923	535.006	393.082	405.848	473.383	659.007	424.104	0.635768	0.0263548	Il1rap	protein_coding	interleukin 1 receptor accessory protein [Source:MGI Symbol;Acc:MGI:104975]
ENSMUSG00000094526	0	0	2.92353	5.56248	15.106	5.9545	0.974509	8.87433	-3.16716	0.0263563	Gm21451	unprocessed_pseudogene	predicted gene, 21451 [Source:MGI Symbol;Acc:MGI:5434806]
ENSMUSG00000024299	50.233	49.7177	51.649	91.7809	76.5371	75.4236	50.5332	81.2472	-0.685859	0.026358	Adamts10	protein_coding	a disintegrin-like and metallopeptidase (reprolysin type) with thrombospondin type 1 motif, 10 [Source:MGI Symbol;Acc:MGI:2449112]
ENSMUSG00000033364	713.513	400.724	429.759	344.874	312.191	326.505	514.665	327.856	0.650242	0.0263971	Usp37	protein_coding	ubiquitin specific peptidase 37 [Source:MGI Symbol;Acc:MGI:2442483]
ENSMUSG00000042708	28.7046	6.96047	11.6941	6.48956	2.01413	2.97725	15.7864	3.82698	2.0332	0.0264708	Shcbp1l	protein_coding	Shc SH2-domain binding protein 1-like [Source:MGI Symbol;Acc:MGI:1919086]
ENSMUSG00000089870	12.302	1.98871	2.92353	0	1.00707	0	5.73806	0.335689	4.03557	0.0265738	Gm15562	sense_intronic	predicted gene 15562 [Source:MGI Symbol;Acc:MGI:3783011]
ENSMUSG00000023963	985.181	438.51	384.931	349.509	306.148	344.368	602.874	333.342	0.854594	0.0265873	Cyp39a1	protein_coding	cytochrome P450, family 39, subfamily a, polypeptide 1 [Source:MGI Symbol;Acc:MGI:1927096]
ENSMUSG00000021207	13.3271	1.98871	7.79607	1.85416	0	0	7.70396	0.618053	3.59639	0.026636	Akr1c21	protein_coding	aldo-keto reductase family 1, member C21 [Source:MGI Symbol;Acc:MGI:1924587]
ENSMUSG00000111092	18.4529	0	1.94902	0	0	0	6.80065	0	5.24349	0.026662	Gm17875	processed_pseudogene	predicted gene, 17875 [Source:MGI Symbol;Acc:MGI:5010060]
ENSMUSG00000032348	29.7297	14.9153	28.2608	12.9791	9.0636	4.96208	24.3019	9.0016	1.42791	0.0267747	Gsta4	protein_coding	glutathione S-transferase, alpha 4 [Source:MGI Symbol;Acc:MGI:1309515]
ENSMUSG00000079143	30.7549	2.98306	5.84706	0	4.02827	0.992416	13.195	1.67356	2.99323	0.0268138	Atxn7l1os1	antisense	ataxin 7-like 1, opposite strand 1 [Source:MGI Symbol;Acc:MGI:3779275]
ENSMUSG00000029516	12.302	40.7685	27.2863	42.6457	57.4028	80.3857	26.7856	60.1447	-1.16476	0.0269329	Cit	protein_coding	citron [Source:MGI Symbol;Acc:MGI:105313]
ENSMUSG00000026605	125.07	36.7911	34.1078	25.9582	30.212	22.8256	65.3229	26.3319	1.30984	0.0269513	Cenpf	protein_coding	centromere protein F [Source:MGI Symbol;Acc:MGI:1313302]
ENSMUSG00000036782	91.2395	59.6612	73.0882	114.958	122.862	115.12	74.663	117.647	-0.656559	0.0269722	Klhl13	protein_coding	kelch-like 13 [Source:MGI Symbol;Acc:MGI:1914705]
ENSMUSG00000112637	4.10065	7.95483	0.974509	0	0	0	4.34333	0	4.59748	0.0269809	Gm48225	TEC	predicted gene, 48225 [Source:MGI Symbol;Acc:MGI:6097625]
ENSMUSG00000041515	36.9059	89.4918	94.5274	34.3019	25.1767	45.6512	73.6417	35.0433	1.07202	0.0271389	Irf8	protein_coding	interferon regulatory factor 8 [Source:MGI Symbol;Acc:MGI:96395]
ENSMUSG00000039831	3478.38	1780.89	1890.55	1480.55	1493.48	1501.53	2383.27	1491.85	0.675787	0.0271612	Arhgap29	protein_coding	Rho GTPase activating protein 29 [Source:MGI Symbol;Acc:MGI:2443818]
ENSMUSG00000032380	29.7297	42.7572	50.6745	71.3851	87.6148	60.5374	41.0538	73.1791	-0.832187	0.0271877	Dapk2	protein_coding	death-associated protein kinase 2 [Source:MGI Symbol;Acc:MGI:1341297]
ENSMUSG00000022440	71.7614	144.181	151.049	183.562	227.597	213.37	122.331	208.176	-0.766002	0.0272924	C1qtnf6	protein_coding	C1q and tumor necrosis factor related protein 6 [Source:MGI Symbol;Acc:MGI:1919959]
ENSMUSG00000079428	0	0	0	2.78124	6.0424	2.97725	0	3.93363	-4.42008	0.0273711	Tceal7	protein_coding	transcription elongation factor A (SII)-like 7 [Source:MGI Symbol;Acc:MGI:1915746]
ENSMUSG00000022054	0	0	0	2.78124	6.0424	2.97725	0	3.93363	-4.42008	0.0273711	Nefm	protein_coding	neurofilament, medium polypeptide [Source:MGI Symbol;Acc:MGI:97314]
ENSMUSG00000059325	55.3588	60.6556	32.1588	26.8853	17.1201	28.7801	49.391	24.2618	1.02348	0.0273801	Hopx	protein_coding	HOP homeobox [Source:MGI Symbol;Acc:MGI:1916782]
ENSMUSG00000022479	16.4026	5.96612	11.6941	20.3957	29.2049	34.7346	11.3543	28.1118	-1.3085	0.0273916	Vdr	protein_coding	vitamin D (1,25-dihydroxyvitamin D3) receptor [Source:MGI Symbol;Acc:MGI:103076]
ENSMUSG00000036292	254.24	103.413	128.635	89.9267	89.629	85.3478	162.096	88.3012	0.875722	0.0275343	Gramd1c	protein_coding	GRAM domain containing 1C [Source:MGI Symbol;Acc:MGI:2443024]
ENSMUSG00000025261	21594	8644.91	9580.4	7103.28	7499.63	8075.29	13273.1	7559.4	0.812155	0.0275391	Huwe1	protein_coding	HECT, UBA and WWE domain containing 1 [Source:MGI Symbol;Acc:MGI:1926884]
ENSMUSG00000097271	5.12581	6.96047	2.92353	0	0	0.992416	5.00327	0.330805	3.83977	0.0275725	Gm9903	protein_coding	predicted gene 9903 [Source:MGI Symbol;Acc:MGI:3646113]
ENSMUSG00000025507	28.7046	91.4805	62.3686	129.791	121.855	105.196	60.8512	118.947	-0.96621	0.0275915	Pidd1	protein_coding	p53 induced death domain protein 1 [Source:MGI Symbol;Acc:MGI:1889507]
ENSMUSG00000042109	2.05033	6.96047	5.84706	15.7604	12.0848	19.8483	4.95262	15.8978	-1.67856	0.0276701	Csdc2	protein_coding	cold shock domain containing C2, RNA binding [Source:MGI Symbol;Acc:MGI:2146027]
ENSMUSG00000084013	181.454	9.94353	18.5157	14.8333	19.1343	17.8635	69.971	17.277	2.01763	0.0276775	Gm14270	processed_pseudogene	predicted gene 14270 [Source:MGI Symbol;Acc:MGI:3649849]
ENSMUSG00000097354	103.541	41.7628	73.0882	39.8644	33.2332	38.7042	72.7975	37.2673	0.964784	0.0276936	2310001H17Rik	lincRNA	RIKEN cDNA 2310001H17 gene [Source:MGI Symbol;Acc:MGI:1923682]
ENSMUSG00000000223	1.02516	18.8927	22.4137	56.5518	38.2685	40.6891	14.1105	45.1698	-1.67601	0.0277158	Drp2	protein_coding	dystrophin related protein 2 [Source:MGI Symbol;Acc:MGI:107432]
ENSMUSG00000097439	16.4026	40.7685	24.3627	13.9062	11.0777	4.96208	27.1779	9.982	1.44224	0.0277321	Gm16754	antisense	predicted gene, 16754 [Source:MGI Symbol;Acc:MGI:4439678]
ENSMUSG00000067924	61.5098	85.5144	77.9607	118.666	101.714	134.969	74.995	118.45	-0.658948	0.027763	Rtl8b	protein_coding	retrotransposon Gag like 8B [Source:MGI Symbol;Acc:MGI:3576504]
ENSMUSG00000104583	24.6039	1.98871	2.92353	1.85416	1.00707	0	9.83871	0.953742	3.34992	0.0277758	Gm42701	sense_intronic	predicted gene 42701 [Source:MGI Symbol;Acc:MGI:5662838]
ENSMUSG00000116707	43.0568	12.9266	8.77058	3.70832	9.0636	4.96208	21.5847	5.91133	1.87094	0.0278165	AC130844.1	TEC	TEC
ENSMUSG00000043190	71.7614	69.6047	65.2921	112.177	111.784	93.2871	68.8861	105.749	-0.618901	0.0278289	Rfesd	protein_coding	Rieske (Fe-S) domain containing [Source:MGI Symbol;Acc:MGI:2145198]
ENSMUSG00000024795	42.0317	37.7854	62.3686	88.0725	65.4594	96.2644	47.3952	83.2654	-0.812439	0.0278346	Kif20b	protein_coding	kinesin family member 20B [Source:MGI Symbol;Acc:MGI:2444576]
ENSMUSG00000084911	126.095	71.5934	75.0372	59.3331	48.3392	46.6436	90.9086	51.4386	0.819736	0.0279362	Gm16185	antisense	predicted gene 16185 [Source:MGI Symbol;Acc:MGI:3802169]
ENSMUSG00000004562	367.008	1064.95	938.452	1373.93	1460.25	1410.22	790.138	1414.8	-0.8403	0.0280466	Arhgef40	protein_coding	Rho guanine nucleotide exchange factor (GEF) 40 [Source:MGI Symbol;Acc:MGI:2685515]
ENSMUSG00000024771	53.3085	24.8588	33.1333	14.8333	10.0707	22.8256	37.1002	15.9098	1.22042	0.0280844	Lipk	protein_coding	lipase, family member K [Source:MGI Symbol;Acc:MGI:2679259]
ENSMUSG00000001270	202.982	516.069	469.713	691.601	711.996	653.01	396.255	685.536	-0.790562	0.028097	Ckb	protein_coding	creatine kinase, brain [Source:MGI Symbol;Acc:MGI:88407]
ENSMUSG00000038481	1949.86	1069.92	1263.94	913.173	928.516	965.621	1427.91	935.77	0.609607	0.0280986	Cdk19	protein_coding	cyclin-dependent kinase 19 [Source:MGI Symbol;Acc:MGI:1925584]
ENSMUSG00000027827	34.8555	40.7685	31.1843	54.6977	64.4523	63.5146	35.6028	60.8882	-0.773721	0.0281048	Kcnab1	protein_coding	potassium voltage-gated channel, shaker-related subfamily, beta member 1 [Source:MGI Symbol;Acc:MGI:109155]
ENSMUSG00000030782	166.076	672.183	672.411	927.079	1081.59	1069.82	503.557	1026.16	-1.02685	0.0281426	Tgfb1i1	protein_coding	transforming growth factor beta 1 induced transcript 1 [Source:MGI Symbol;Acc:MGI:102784]
ENSMUSG00000098188	674.557	315.21	349.849	255.874	252.774	285.816	446.539	264.821	0.753542	0.0282068	Sowahc	protein_coding	sosondowah ankyrin repeat domain family member C [Source:MGI Symbol;Acc:MGI:3606051]
ENSMUSG00000058291	983.131	473.312	472.637	374.54	383.693	390.02	643.027	382.751	0.748301	0.0282624	Zfp68	protein_coding	zinc finger protein 68 [Source:MGI Symbol;Acc:MGI:1344427]
ENSMUSG00000111997	7.17614	4.97177	9.74509	0	2.01413	0.992416	7.29767	1.00218	2.88861	0.0282771	Gm5176	transcribed_processed_pseudogene	predicted gene 5176 [Source:MGI Symbol;Acc:MGI:3644450]
ENSMUSG00000037509	313.7	645.335	616.864	303.155	331.325	332.459	525.3	322.313	0.704959	0.028289	Arhgef4	protein_coding	Rho guanine nucleotide exchange factor (GEF) 4 [Source:MGI Symbol;Acc:MGI:2442507]
ENSMUSG00000102918	58.4343	105.401	104.272	139.062	164.152	138.938	89.3694	147.384	-0.720561	0.0283875	Pcdhgc3	protein_coding	protocadherin gamma subfamily C, 3 [Source:MGI Symbol;Acc:MGI:1935201]
ENSMUSG00000024922	282.945	451.436	542.802	272.561	251.767	286.808	425.728	270.379	0.655186	0.0284352	Ovol1	protein_coding	ovo like zinc finger 1 [Source:MGI Symbol;Acc:MGI:1330290]
ENSMUSG00000093656	28.7046	17.8984	20.4647	7.41664	11.0777	8.93175	22.3559	9.14204	1.29195	0.0284687	Gm20628	antisense	predicted gene 20628 [Source:MGI Symbol;Acc:MGI:5313075]
ENSMUSG00000026837	1046.69	3742.75	3571.58	5124.89	5709.06	5286.6	2787	5373.52	-0.947119	0.0285033	Col5a1	protein_coding	collagen, type V, alpha 1 [Source:MGI Symbol;Acc:MGI:88457]
ENSMUSG00000060336	133.271	26.8475	41.9039	24.1041	30.212	23.818	67.3409	26.0447	1.36995	0.0285267	Zfp937	protein_coding	zinc finger protein 937 [Source:MGI Symbol;Acc:MGI:3644476]
ENSMUSG00000105457	29.7297	4.97177	11.6941	4.6354	0	3.96967	15.4652	2.86835	2.42034	0.0285296	Gm43200	TEC	predicted gene 43200 [Source:MGI Symbol;Acc:MGI:5663337]
ENSMUSG00000116802	137.372	31.8193	54.5725	35.229	29.2049	29.7725	74.5879	31.4022	1.24661	0.0285427	AC129328.1	lincRNA	novel transcript
ENSMUSG00000114805	5.12581	14.9153	6.82156	2.78124	1.00707	0.992416	8.95423	1.59357	2.47704	0.0285656	Gm9626	processed_pseudogene	predicted gene 9626 [Source:MGI Symbol;Acc:MGI:3780034]
ENSMUSG00000018623	57.4091	62.6443	68.2156	85.2913	111.784	99.2416	62.7563	98.7725	-0.652984	0.0285839	Mmp7	protein_coding	matrix metallopeptidase 7 [Source:MGI Symbol;Acc:MGI:103189]
ENSMUSG00000106720	28.7046	7.95483	2.92353	1.85416	0	3.96967	13.1943	1.94127	2.76074	0.0286679	Gm43795	TEC	predicted gene 43795 [Source:MGI Symbol;Acc:MGI:5663932]
ENSMUSG00000020311	1448.55	684.115	669.488	581.279	496.484	572.624	934.053	550.129	0.763549	0.0286698	Erlec1	protein_coding	endoplasmic reticulum lectin 1 [Source:MGI Symbol;Acc:MGI:1914003]
ENSMUSG00000031540	2621.34	1486.56	1491.97	1170.9	1223.59	1238.54	1866.62	1211.01	0.624166	0.0289643	Kat6a	protein_coding	K(lysine) acetyltransferase 6A [Source:MGI Symbol;Acc:MGI:2442415]
ENSMUSG00000028116	30.7549	6.96047	13.6431	6.48956	0	3.96967	17.1195	3.48641	2.28382	0.029055	Myoz2	protein_coding	myozenin 2 [Source:MGI Symbol;Acc:MGI:1913063]
ENSMUSG00000020810	0	3.97741	6.82156	15.7604	15.106	13.8938	3.59966	14.9201	-2.04282	0.0290582	Cygb	protein_coding	cytoglobin [Source:MGI Symbol;Acc:MGI:2149481]
ENSMUSG00000062743	314.725	105.401	144.227	103.833	103.728	82.3706	188.118	96.6438	0.960282	0.0291107	Zfp677	protein_coding	zinc finger protein 677 [Source:MGI Symbol;Acc:MGI:3053207]
ENSMUSG00000032532	0	1.98871	8.77058	20.3957	21.1484	9.92416	3.58643	17.1561	-2.24946	0.0291836	Cck	protein_coding	cholecystokinin [Source:MGI Symbol;Acc:MGI:88297]
ENSMUSG00000026042	3725.44	7749.99	7608.97	9985.57	10640.7	9960.88	6361.47	10195.7	-0.680512	0.0291992	Col5a2	protein_coding	collagen, type V, alpha 2 [Source:MGI Symbol;Acc:MGI:88458]
ENSMUSG00000103164	0	0	0.974509	5.56248	4.02827	4.96208	0.324836	4.85094	-3.7633	0.0292035	Gm38150	lincRNA	predicted gene, 38150 [Source:MGI Symbol;Acc:MGI:5611378]
ENSMUSG00000051817	17.4278	37.7854	38.0059	53.7706	77.5442	52.5981	31.073	61.3043	-0.977833	0.0292125	Sox12	protein_coding	SRY (sex determining region Y)-box 12 [Source:MGI Symbol;Acc:MGI:98360]
ENSMUSG00000091183	82.013	31.8193	15.5921	13.9062	19.1343	13.8938	43.1415	15.6448	1.46286	0.0292287	Gm5141	protein_coding	predicted gene 5141 [Source:MGI Symbol;Acc:MGI:3779466]
ENSMUSG00000037014	0	0	0.974509	6.48956	2.01413	6.94691	0.324836	5.1502	-3.8505	0.029345	Sstr4	protein_coding	somatostatin receptor 4 [Source:MGI Symbol;Acc:MGI:105372]
ENSMUSG00000041481	77.9124	84.52	62.3686	54.6977	39.2756	37.7118	74.9337	43.895	0.769158	0.0293769	Serpina3g	protein_coding	serine (or cysteine) peptidase inhibitor, clade A, member 3G [Source:MGI Symbol;Acc:MGI:105046]
ENSMUSG00000030655	5965.42	3036.76	3451.71	2512.39	2607.3	2800.6	4151.3	2640.09	0.65295	0.0294262	Smg1	protein_coding	SMG1 homolog, phosphatidylinositol 3-kinase-related kinase (C. elegans) [Source:MGI Symbol;Acc:MGI:1919742]
ENSMUSG00000022389	157.875	267.481	233.882	345.801	352.473	302.687	219.746	333.654	-0.602167	0.0294813	Tef	protein_coding	thyrotroph embryonic factor [Source:MGI Symbol;Acc:MGI:98663]
ENSMUSG00000043873	49.2078	42.7572	51.649	28.7395	26.1837	25.8028	47.8713	26.9087	0.83039	0.0294835	Chil5	protein_coding	chitinase-like 5 [Source:MGI Symbol;Acc:MGI:2676649]
ENSMUSG00000019822	116.869	201.854	237.78	292.957	314.205	288.793	185.501	298.652	-0.686388	0.029493	Smpd2	protein_coding	sphingomyelin phosphodiesterase 2, neutral [Source:MGI Symbol;Acc:MGI:1278330]
ENSMUSG00000027939	25.6291	12.9266	12.6686	51.9164	30.212	31.7573	17.0748	37.9619	-1.15715	0.0295168	Nup210l	protein_coding	nucleoporin 210-like [Source:MGI Symbol;Acc:MGI:1924845]
ENSMUSG00000068674	14.3523	0.994353	2.92353	0.927079	0	0	6.09005	0.309026	4.12155	0.0295444	Gm10247	processed_pseudogene	predicted gene 10247 [Source:MGI Symbol;Acc:MGI:3641838]
ENSMUSG00000108046	0	0	1.94902	10.1979	8.05654	2.97725	0.649673	7.07722	-3.42636	0.0295806	Gm43924	TEC	predicted gene, 43924 [Source:MGI Symbol;Acc:MGI:5690316]
ENSMUSG00000032204	12.302	14.9153	6.82156	2.78124	4.02827	1.98483	11.3463	2.93145	1.9536	0.0296403	Aqp9	protein_coding	aquaporin 9 [Source:MGI Symbol;Acc:MGI:1891066]
ENSMUSG00000026827	3051.91	1640.68	1733.65	1331.29	1345.44	1446.94	2142.08	1374.56	0.639995	0.0296457	Gpd2	protein_coding	glycerol phosphate dehydrogenase 2, mitochondrial [Source:MGI Symbol;Acc:MGI:99778]
ENSMUSG00000029449	58.4343	199.865	180.284	71.3851	75.53	70.4616	146.195	72.4589	1.01321	0.0297699	Rhof	protein_coding	ras homolog family member F (in filopodia) [Source:MGI Symbol;Acc:MGI:1345629]
ENSMUSG00000024371	58.4343	116.339	102.323	52.8435	60.424	39.6967	92.3657	50.9881	0.857867	0.0297905	C2	protein_coding	complement component 2 (within H-2S) [Source:MGI Symbol;Acc:MGI:88226]
ENSMUSG00000105818	34.8555	9.94353	2.92353	3.70832	2.01413	3.96967	15.9075	3.23071	2.295	0.0298196	Gm43256	sense_intronic	predicted gene 43256 [Source:MGI Symbol;Acc:MGI:5663393]
ENSMUSG00000041729	0	1.98871	0	1.85416	10.0707	10.9166	0.662902	7.6138	-3.516	0.0298218	Coro2b	protein_coding	coronin, actin binding protein, 2B [Source:MGI Symbol;Acc:MGI:2444283]
ENSMUSG00000034640	4304.66	2224.37	2337.85	1868.99	1848.97	1893.53	2955.62	1870.5	0.659994	0.0298895	Tiparp	protein_coding	TCDD-inducible poly(ADP-ribose) polymerase [Source:MGI Symbol;Acc:MGI:2159210]
ENSMUSG00000037646	2473.72	1059.98	1214.24	879.798	846.943	1054.94	1582.65	927.227	0.771281	0.0299155	Vps13b	protein_coding	vacuolar protein sorting 13B [Source:MGI Symbol;Acc:MGI:1916380]
ENSMUSG00000108880	17.4278	1.98871	0	0	0	0	6.47216	0	5.1719	0.0299318	Gm44560	TEC	predicted gene 44560 [Source:MGI Symbol;Acc:MGI:5753136]
ENSMUSG00000031880	13.3271	45.7403	23.3882	46.354	60.424	74.4312	27.4852	60.4031	-1.13423	0.0299624	Rrad	protein_coding	Ras-related associated with diabetes [Source:MGI Symbol;Acc:MGI:1930943]
ENSMUSG00000024399	16.4026	37.7854	34.1078	56.5518	57.4028	55.5753	29.432	56.51	-0.939207	0.0300256	Ltb	protein_coding	lymphotoxin B [Source:MGI Symbol;Acc:MGI:104796]
ENSMUSG00000032845	42.0317	19.8871	18.5157	50.0623	49.3463	62.5222	26.8115	53.9769	-1.01183	0.0300592	Alpk2	protein_coding	alpha-kinase 2 [Source:MGI Symbol;Acc:MGI:2449492]
ENSMUSG00000081418	0	0	0	5.56248	2.01413	3.96967	0	3.84876	-4.39241	0.0302395	Gm14830	processed_pseudogene	predicted gene 14830 [Source:MGI Symbol;Acc:MGI:3705386]
ENSMUSG00000020892	83.0382	89.4918	94.5274	39.8644	62.4382	60.5374	89.0191	54.28	0.716054	0.0303513	Aloxe3	protein_coding	arachidonate lipoxygenase 3 [Source:MGI Symbol;Acc:MGI:1345140]
ENSMUSG00000057842	183.504	65.6273	78.9352	50.9894	50.3533	62.5222	109.356	54.6216	1.00088	0.0303513	Zfp595	protein_coding	zinc finger protein 595 [Source:MGI Symbol;Acc:MGI:3040707]
ENSMUSG00000042155	39.9813	23.8645	18.5157	56.5518	54.3816	47.636	27.4538	52.8565	-0.947812	0.0303839	Klhl23	protein_coding	kelch-like 23 [Source:MGI Symbol;Acc:MGI:2683536]
ENSMUSG00000106732	32.8052	9.94353	12.6686	0	1.00707	8.93175	18.4725	3.31294	2.48587	0.0304705	Gm43792	TEC	predicted gene 43792 [Source:MGI Symbol;Acc:MGI:5663929]
ENSMUSG00000104802	53.3085	67.616	83.8078	121.447	104.735	101.226	68.2441	109.136	-0.676794	0.0305359	Gm5869	processed_pseudogene	predicted gene 5869 [Source:MGI Symbol;Acc:MGI:3648808]
ENSMUSG00000050549	136.347	134.238	102.323	88.9996	74.523	79.3933	124.303	80.972	0.617167	0.0305379	Fam241a	protein_coding	family with sequence similarity 241, member A [Source:MGI Symbol;Acc:MGI:1917867]
ENSMUSG00000041679	48.1826	16.904	13.6431	9.27079	7.04947	10.9166	26.2433	9.07895	1.52874	0.0306074	Lrrc29	protein_coding	leucine rich repeat containing 29 [Source:MGI Symbol;Acc:MGI:2443262]
ENSMUSG00000090957	4.10065	1.98871	5.84706	10.1979	15.106	14.8862	3.9788	13.3967	-1.74799	0.0306094	Gm7535	processed_pseudogene	predicted gene 7535 [Source:MGI Symbol;Acc:MGI:3644434]
ENSMUSG00000026890	19.4781	18.8927	18.5157	34.3019	36.2544	37.7118	18.9622	36.0894	-0.928309	0.0306184	Lhx6	protein_coding	LIM homeobox protein 6 [Source:MGI Symbol;Acc:MGI:1306803]
ENSMUSG00000020325	135.321	615.505	723.086	1049.45	1041.31	1055.93	491.304	1048.9	-1.09402	0.0306737	Fstl3	protein_coding	follistatin-like 3 [Source:MGI Symbol;Acc:MGI:1890391]
ENSMUSG00000105144	0	1.98871	2.92353	10.1979	11.0777	5.9545	1.63741	9.0767	-2.45978	0.030763	Rpl21-ps11	processed_pseudogene	ribosomal protein L21, pseudogene 11 [Source:MGI Symbol;Acc:MGI:3648207]
ENSMUSG00000106858	23.5787	9.94353	5.84706	3.70832	2.01413	3.96967	13.1231	3.23071	2.01662	0.030855	Gm43844	TEC	predicted gene 43844 [Source:MGI Symbol;Acc:MGI:5663981]
ENSMUSG00000112212	12.302	3.97741	0.974509	0.927079	0	0	5.75129	0.309026	4.03877	0.0308833	Gm46189	lincRNA	predicted gene, 46189 [Source:MGI Symbol;Acc:MGI:5825826]
ENSMUSG00000064023	25.6291	26.8475	24.3627	46.354	41.2897	49.6208	25.6131	45.7548	-0.837442	0.0309163	Klk8	protein_coding	kallikrein related-peptidase 8 [Source:MGI Symbol;Acc:MGI:1343327]
ENSMUSG00000085547	61.5098	17.8984	21.4392	14.8333	13.0919	9.92416	33.6158	12.6164	1.41092	0.030968	Gm13767	unprocessed_pseudogene	predicted gene 13767 [Source:MGI Symbol;Acc:MGI:3651237]
ENSMUSG00000049532	104.567	135.232	201.723	234.551	223.569	245.127	147.174	234.416	-0.67082	0.0311476	Sall2	protein_coding	spalt like transcription factor 2 [Source:MGI Symbol;Acc:MGI:1354373]
ENSMUSG00000072623	84.0633	44.7459	52.6235	88.9996	106.749	114.128	60.4776	103.292	-0.772964	0.0311738	Zfp9	protein_coding	zinc finger protein 9 [Source:MGI Symbol;Acc:MGI:99210]
ENSMUSG00000108414	70.7362	288.362	234.857	406.061	392.756	380.095	197.985	392.971	-0.988676	0.0312294	Snhg1	processed_transcript	small nucleolar RNA host gene 1 [Source:MGI Symbol;Acc:MGI:3763743]
ENSMUSG00000003341	5.12581	0	0.974509	8.34371	8.05654	17.8635	2.03344	11.4212	-2.50055	0.0312701	Atp8b3	protein_coding	ATPase, class I, type 8B, member 3 [Source:MGI Symbol;Acc:MGI:1914581]
ENSMUSG00000037795	1088.72	585.674	573.011	456.123	441.095	509.11	749.136	468.776	0.676172	0.0312733	N4bp2	protein_coding	NEDD4 binding protein 2 [Source:MGI Symbol;Acc:MGI:2684414]
ENSMUSG00000024579	35.8807	98.441	105.247	138.135	161.131	151.84	79.8562	150.368	-0.911806	0.0313121	Pcyox1l	protein_coding	prenylcysteine oxidase 1 like [Source:MGI Symbol;Acc:MGI:3606062]
ENSMUSG00000032526	47.1575	46.7346	50.6745	69.531	75.53	86.3402	48.1889	77.1337	-0.677868	0.0313231	Ss18l2	protein_coding	SS18, nBAF chromatin remodeling complex subunit like 2 [Source:MGI Symbol;Acc:MGI:1349474]
ENSMUSG00000070343	691.985	106.396	135.457	123.302	119.841	123.06	311.279	122.067	1.35025	0.0315425	Gm10288	processed_pseudogene	predicted gene 10288 [Source:MGI Symbol;Acc:MGI:3704227]
ENSMUSG00000030124	0	5.96612	3.89804	14.8333	21.1484	7.93933	3.28805	14.6403	-2.14839	0.0315548	Lag3	protein_coding	lymphocyte-activation gene 3 [Source:MGI Symbol;Acc:MGI:106588]
ENSMUSG00000000791	0	0.994353	0.974509	3.70832	10.0707	4.96208	0.656288	6.24702	-3.23532	0.0316344	Il12rb1	protein_coding	interleukin 12 receptor, beta 1 [Source:MGI Symbol;Acc:MGI:104579]
ENSMUSG00000092474	0	0	0	7.41664	1.00707	3.96967	0	4.13112	-4.49561	0.0317126	Gm20478	antisense	predicted gene 20478 [Source:MGI Symbol;Acc:MGI:5141943]
ENSMUSG00000029551	55.3588	79.5483	73.0882	117.739	94.6643	115.12	69.3317	109.175	-0.654812	0.0317594	Psmg3	protein_coding	proteasome (prosome, macropain) assembly chaperone 3 [Source:MGI Symbol;Acc:MGI:1913756]
ENSMUSG00000046676	2.05033	5.96612	1.94902	18.5416	15.106	5.9545	3.32182	13.2007	-1.99165	0.0318831	Lce1l	protein_coding	late cornified envelope 1L [Source:MGI Symbol;Acc:MGI:1920980]
ENSMUSG00000020941	29.7297	92.4749	118.89	152.968	149.046	187.567	80.3649	163.194	-1.02086	0.0318918	Map3k14	protein_coding	mitogen-activated protein kinase kinase kinase 14 [Source:MGI Symbol;Acc:MGI:1858204]
ENSMUSG00000039004	103.541	191.91	172.488	217.864	253.781	269.937	155.98	247.194	-0.663503	0.0319931	Bmp6	protein_coding	bone morphogenetic protein 6 [Source:MGI Symbol;Acc:MGI:88182]
ENSMUSG00000104135	3.07549	4.97177	2.92353	0	0	0	3.65693	0	4.35005	0.0321204	Gm36953	processed_pseudogene	predicted gene, 36953 [Source:MGI Symbol;Acc:MGI:5610181]
ENSMUSG00000112116	19.4781	0	0.974509	0	0	0	6.81753	0	5.24705	0.0322049	Gm46234	processed_pseudogene	predicted gene, 46234 [Source:MGI Symbol;Acc:MGI:5825871]
ENSMUSG00000036856	74.8369	117.334	116.941	145.551	189.329	151.84	103.037	162.24	-0.653798	0.0322817	Wnt4	protein_coding	wingless-type MMTV integration site family, member 4 [Source:MGI Symbol;Acc:MGI:98957]
ENSMUSG00000029829	32.8052	101.424	90.6294	34.3019	36.2544	38.7042	74.9529	36.4202	1.04236	0.0323411	Tmem213	protein_coding	transmembrane protein 213 [Source:MGI Symbol;Acc:MGI:1924772]
ENSMUSG00000022871	27.6794	24.8588	23.3882	52.8435	40.2827	43.6663	25.3088	45.5975	-0.851209	0.0324077	Fetub	protein_coding	fetuin beta [Source:MGI Symbol;Acc:MGI:1890221]
ENSMUSG00000090362	10.2516	6.96047	8.77058	2.78124	0	1.98483	8.66089	1.58869	2.43002	0.0325001	Vmn2r79	protein_coding	vomeronasal 2, receptor 79 [Source:MGI Symbol;Acc:MGI:3646882]
ENSMUSG00000108633	31.78	8.94918	0	1.85416	1.00707	1.98483	13.5764	1.61535	3.06681	0.032544	Gm44694	TEC	predicted gene 44694 [Source:MGI Symbol;Acc:MGI:5753270]
ENSMUSG00000042010	56.3839	29.8306	23.3882	15.7604	21.1484	9.92416	36.5343	15.611	1.2258	0.0326571	Acacb	protein_coding	acetyl-Coenzyme A carboxylase beta [Source:MGI Symbol;Acc:MGI:2140940]
ENSMUSG00000096956	34.8555	50.712	44.8274	63.0414	82.5795	72.4464	43.465	72.6891	-0.740209	0.0326787	Snhg18	lincRNA	small nucleolar RNA host gene 18 [Source:MGI Symbol;Acc:MGI:1914085]
ENSMUSG00000064350	0	1.98871	1.94902	12.9791	4.02827	7.93933	1.31258	8.31557	-2.65646	0.0327484	mt-Ty	Mt_tRNA	mitochondrially encoded tRNA tyrosine [Source:MGI Symbol;Acc:MGI:102470]
ENSMUSG00000061728	22.5536	0	1.94902	0	1.00707	0	8.16753	0.335689	4.5457	0.0327995	Btnl7-ps	unprocessed_pseudogene	butyrophilin-like 7, pseudogene [Source:MGI Symbol;Acc:MGI:2388054]
ENSMUSG00000097108	10.2516	7.95483	9.74509	1.85416	3.0212	1.98483	9.31718	2.28673	2.03084	0.0328201	Gm26581	lincRNA	predicted gene, 26581 [Source:MGI Symbol;Acc:MGI:5477075]
ENSMUSG00000026064	104.567	86.5087	63.3431	44.4998	49.3463	57.5602	84.8061	50.4687	0.748732	0.0328563	Ptp4a1	protein_coding	protein tyrosine phosphatase 4a1 [Source:MGI Symbol;Acc:MGI:1277096]
ENSMUSG00000097709	13.3271	3.97741	3.89804	0	0	1.98483	7.06752	0.661611	3.4303	0.0329138	2810429I04Rik	lincRNA	RIKEN cDNA 2810429I04 gene [Source:MGI Symbol;Acc:MGI:1924187]
ENSMUSG00000042485	8.2013	7.95483	7.79607	13.9062	22.1555	23.818	7.98407	19.9599	-1.31997	0.0329965	Mustn1	protein_coding	musculoskeletal, embryonic nuclear protein 1 [Source:MGI Symbol;Acc:MGI:1913425]
ENSMUSG00000038172	1553.12	730.85	696.774	611.872	555.901	607.359	993.582	591.711	0.74759	0.0331342	Ttc39b	protein_coding	tetratricopeptide repeat domain 39B [Source:MGI Symbol;Acc:MGI:1917113]
ENSMUSG00000104415	55.3588	17.8984	4.87255	11.125	3.0212	4.96208	26.0432	6.36941	2.02408	0.0331629	Gm37069	TEC	predicted gene, 37069 [Source:MGI Symbol;Acc:MGI:5610297]
ENSMUSG00000021265	36.9059	176.995	157.87	267.926	243.71	269.937	123.924	260.524	-1.07143	0.0333139	Slc25a29	protein_coding	solute carrier family 25 (mitochondrial carrier, palmitoylcarnitine transporter), member 29 [Source:MGI Symbol;Acc:MGI:2444911]
ENSMUSG00000025779	301.398	97.4466	93.5529	95.4892	66.4664	72.4464	164.132	78.134	1.06972	0.0334055	Ly96	protein_coding	lymphocyte antigen 96 [Source:MGI Symbol;Acc:MGI:1341909]
ENSMUSG00000101731	7.17614	3.97741	1.94902	19.4687	14.0989	9.92416	4.36752	14.4973	-1.73882	0.0336059	3830432H09Rik	lincRNA	RIKEN cDNA 3830432H09 gene [Source:MGI Symbol;Acc:MGI:2443278]
ENSMUSG00000085068	20.5033	7.95483	10.7196	0	2.01413	5.9545	13.0592	2.65621	2.30802	0.033689	Gm15895	antisense	predicted gene 15895 [Source:MGI Symbol;Acc:MGI:3802071]
ENSMUSG00000108256	10.2516	4.97177	0.974509	0.927079	0	0	5.3993	0.309026	3.94787	0.0337454	Gm43923	TEC	predicted gene, 43923 [Source:MGI Symbol;Acc:MGI:5690315]
ENSMUSG00000099162	4.10065	4.97177	1.94902	0	0	0	3.67381	0	4.35586	0.0337468	Gm27168	lincRNA	predicted gene 27168 [Source:MGI Symbol;Acc:MGI:5521011]
ENSMUSG00000048473	26.6542	12.9266	12.6686	1.85416	10.0707	2.97725	17.4165	4.96736	1.81776	0.0337945	Sult6b2	protein_coding	sulfotransferase family 6B, member 2 [Source:MGI Symbol;Acc:MGI:2685612]
ENSMUSG00000048538	7.17614	10.9379	6.82156	18.5416	43.3039	10.9166	8.31186	24.254	-1.54333	0.0338166	Gm9826	processed_pseudogene	predicted gene 9826 [Source:MGI Symbol;Acc:MGI:3642725]
ENSMUSG00000063362	1829.92	680.138	695.8	544.196	532.738	673.851	1068.62	583.595	0.87262	0.0338347	Alg11	protein_coding	asparagine-linked glycosylation 11 (alpha-1,2-mannosyltransferase) [Source:MGI Symbol;Acc:MGI:2142632]
ENSMUSG00000110540	0	0	3.89804	10.1979	14.0989	4.96208	1.29935	9.75296	-2.89246	0.0338393	Gm45743	TEC	predicted gene 45743 [Source:MGI Symbol;Acc:MGI:5804858]
ENSMUSG00000082896	24.6039	26.8475	16.5667	11.125	9.0636	8.93175	22.6727	9.70677	1.22112	0.033894	Gm5844	processed_pseudogene	predicted gene 5844 [Source:MGI Symbol;Acc:MGI:3645252]
ENSMUSG00000027009	374.184	182.961	221.214	354.144	483.392	429.716	259.453	422.418	-0.703396	0.0339403	Itga4	protein_coding	integrin alpha 4 [Source:MGI Symbol;Acc:MGI:96603]
ENSMUSG00000069581	12.302	19.8871	19.4902	3.70832	8.05654	6.94691	17.2264	6.23726	1.47276	0.0339404	Tspear	protein_coding	thrombospondin type laminin G domain and EAR repeats [Source:MGI Symbol;Acc:MGI:2671932]
ENSMUSG00000098286	67.6607	21.8758	14.6176	15.7604	9.0636	11.909	34.718	12.2443	1.49959	0.0339629	Mir8091	miRNA	microRNA 8091 [Source:MGI Symbol;Acc:MGI:5530957]
ENSMUSG00000085887	63.5601	24.8588	20.4647	15.7604	13.0919	15.8787	36.2945	14.9103	1.28109	0.0340187	Arhgap27os3	antisense	Rho GTPase activating protein 27, opposite strand 3 [Source:MGI Symbol;Acc:MGI:3650159]
ENSMUSG00000042757	0	3.97741	1.94902	8.34371	11.0777	9.92416	1.97548	9.78187	-2.30008	0.0340658	Tmem108	protein_coding	transmembrane protein 108 [Source:MGI Symbol;Acc:MGI:1932411]
ENSMUSG00000107549	41.0065	36.7911	32.1588	12.052	25.1767	16.8711	36.6521	18.0333	1.02677	0.0340801	Gm43961	TEC	predicted gene, 43961 [Source:MGI Symbol;Acc:MGI:5690353]
ENSMUSG00000054640	132.246	51.7064	66.2666	50.0623	45.318	29.7725	83.4063	41.7176	0.997849	0.0342454	Slc8a1	protein_coding	solute carrier family 8 (sodium/calcium exchanger), member 1 [Source:MGI Symbol;Acc:MGI:107956]
ENSMUSG00000068877	23.5787	56.6781	33.1333	6.48956	4.02827	26.7952	37.7967	12.4377	1.60574	0.0342581	Selenbp2	protein_coding	selenium binding protein 2 [Source:MGI Symbol;Acc:MGI:104859]
ENSMUSG00000003549	843.709	1623.78	1778.48	2251.88	2318.27	2124.76	1415.32	2231.64	-0.656886	0.0342974	Ercc1	protein_coding	excision repair cross-complementing rodent repair deficiency, complementation group 1 [Source:MGI Symbol;Acc:MGI:95412]
ENSMUSG00000079293	9.22646	12.9266	9.74509	25.0311	17.1201	31.7573	10.6327	24.6362	-1.21237	0.0343035	Clec7a	polymorphic_pseudogene	C-type lectin domain family 7, member a [Source:MGI Symbol;Acc:MGI:1861431]
ENSMUSG00000021109	14153.4	6168.97	6473.66	5224.09	5212.58	5576.39	8932.01	5337.69	0.742756	0.0343122	Hif1a	protein_coding	hypoxia inducible factor 1, alpha subunit [Source:MGI Symbol;Acc:MGI:106918]
ENSMUSG00000036120	32.8052	65.6273	77.9607	101.979	136.961	85.3478	58.7978	108.096	-0.876914	0.0343674	Rfxank	protein_coding	regulatory factor X-associated ankyrin-containing protein [Source:MGI Symbol;Acc:MGI:1333865]
ENSMUSG00000111052	0	1.98871	0.974509	6.48956	8.05654	5.9545	0.987739	6.83353	-2.78125	0.0344166	Gm20139	lincRNA	predicted gene, 20139 [Source:MGI Symbol;Acc:MGI:5012324]
ENSMUSG00000096988	0	0	0	2.78124	4.02827	3.96967	0	3.59306	-4.29002	0.0345117	A930029G22Rik	lincRNA	RIKEN cDNA A930029G22 gene [Source:MGI Symbol;Acc:MGI:3605039]
ENSMUSG00000109438	48.1826	17.8984	15.5921	1.85416	9.0636	13.8938	27.2244	8.27053	1.72345	0.0345444	Gm45073	TEC	predicted gene 45073 [Source:MGI Symbol;Acc:MGI:5753649]
ENSMUSG00000032452	15.3774	17.8984	12.6686	25.0311	30.212	39.6967	15.3148	31.6466	-1.04646	0.0345952	Clstn2	protein_coding	calsyntenin 2 [Source:MGI Symbol;Acc:MGI:1929897]
ENSMUSG00000024565	0	0	0.974509	10.1979	1.00707	4.96208	0.324836	5.38901	-3.91808	0.0346172	Sall3	protein_coding	spalt like transcription factor 3 [Source:MGI Symbol;Acc:MGI:109295]
ENSMUSG00000104030	32.8052	27.8419	4.87255	8.34371	6.0424	4.96208	21.8399	6.4494	1.75546	0.0346511	5330406M23Rik	TEC	RIKEN cDNA 5330406M23 gene [Source:MGI Symbol;Acc:MGI:1923921]
ENSMUSG00000001542	4126.28	1673.5	1797.97	1462.93	1447.16	1511.45	2532.58	1473.85	0.780975	0.0347096	Ell2	protein_coding	elongation factor RNA polymerase II 2 [Source:MGI Symbol;Acc:MGI:2183438]
ENSMUSG00000048709	61.5098	26.8475	6.82156	9.27079	14.0989	3.96967	31.7263	9.11313	1.79891	0.0348289	Gm8666	processed_pseudogene	predicted gene 8666 [Source:MGI Symbol;Acc:MGI:3648747]
ENSMUSG00000115417	0	1.98871	0	11.125	4.02827	4.96208	0.662902	6.7051	-3.33853	0.0348365	Gm48949	sense_intronic	predicted gene, 48949 [Source:MGI Symbol;Acc:MGI:6118274]
ENSMUSG00000098067	8.2013	2.98306	8.77058	0	0	1.98483	6.65165	0.661611	3.34519	0.0348893	Gm26943	processed_pseudogene	predicted gene, 26943 [Source:MGI Symbol;Acc:MGI:5504058]
ENSMUSG00000100078	0	3.97741	3.89804	22.2499	14.0989	3.96967	2.62515	13.4395	-2.35105	0.0349214	Gm6170	processed_pseudogene	predicted gene 6170 [Source:MGI Symbol;Acc:MGI:3643368]
ENSMUSG00000101309	53.3085	19.8871	21.4392	12.052	12.0848	14.8862	31.5449	13.0077	1.2768	0.034991	Gm29397	processed_pseudogene	predicted gene 29397 [Source:MGI Symbol;Acc:MGI:5580103]
ENSMUSG00000021493	1785.83	5147.77	5427.04	7274.79	7533.87	7229.75	4120.21	7346.14	-0.834242	0.0350453	Pdlim7	protein_coding	PDZ and LIM domain 7 [Source:MGI Symbol;Acc:MGI:1914649]
ENSMUSG00000073640	383.411	41.7628	36.0568	49.1352	36.2544	59.545	153.743	48.3115	1.66955	0.0350545	Rpl27-ps3	protein_coding	ribosomal protein L27, pseudogene 3 [Source:MGI Symbol;Acc:MGI:3646174]
ENSMUSG00000063450	8970.17	4167.34	4456.43	3320.8	3582.14	3901.19	5864.65	3601.37	0.703482	0.0350605	Syne2	protein_coding	spectrin repeat containing, nuclear envelope 2 [Source:MGI Symbol;Acc:MGI:2449316]
ENSMUSG00000086813	6.15098	2.98306	1.94902	0	0	0	3.69435	0	4.36293	0.0351235	Gm13657	processed_transcript	predicted gene 13657 [Source:MGI Symbol;Acc:MGI:3650031]
ENSMUSG00000028351	0	0	0	0.927079	5.03533	5.9545	0	3.9723	-4.433	0.0352007	Brinp1	protein_coding	bone morphogenic protein/retinoic acid inducible neural specific 1 [Source:MGI Symbol;Acc:MGI:1928478]
ENSMUSG00000056536	3315.38	1487.55	1492.95	1273.81	1192.37	1299.07	2098.63	1255.08	0.741594	0.0352057	Pign	protein_coding	phosphatidylinositol glycan anchor biosynthesis, class N [Source:MGI Symbol;Acc:MGI:1351629]
ENSMUSG00000037157	16.4026	5.96612	5.84706	1.85416	1.00707	2.97725	9.40526	1.94616	2.26951	0.0353495	Il22ra1	protein_coding	interleukin 22 receptor, alpha 1 [Source:MGI Symbol;Acc:MGI:2663588]
ENSMUSG00000113987	19.4781	2.98306	0	0	0	0.992416	7.48705	0.330805	4.41998	0.0353608	4930453C13Rik	antisense	RIKEN cDNA 4930453C13 gene [Source:MGI Symbol;Acc:MGI:1922143]
ENSMUSG00000044393	4738.3	1967.83	2290.1	1729.93	1818.76	1825.05	2998.74	1791.25	0.743357	0.0353703	Dsg2	protein_coding	desmoglein 2 [Source:MGI Symbol;Acc:MGI:1196466]
ENSMUSG00000037990	0	1.98871	0.974509	14.8333	4.02827	3.96967	0.987739	7.6104	-2.94237	0.0355165	Sh3rf3	protein_coding	SH3 domain containing ring finger 3 [Source:MGI Symbol;Acc:MGI:2444637]
ENSMUSG00000091438	3.07549	7.95483	0.974509	0	0	0	4.00161	0	4.47954	0.0356969	Gm17088	antisense	predicted gene 17088 [Source:MGI Symbol;Acc:MGI:4937915]
ENSMUSG00000082062	0	3.97741	3.89804	15.7604	9.0636	9.92416	2.62515	11.5827	-2.13517	0.035728	Ftl2-ps	processed_pseudogene	ferritin light polypeptide 2, pseudogene [Source:MGI Symbol;Acc:MGI:95590]
ENSMUSG00000047547	509.506	1130.58	1086.58	1473.13	1490.46	1433.05	908.888	1465.55	-0.689146	0.0357346	Cltb	protein_coding	clathrin, light polypeptide (Lcb) [Source:MGI Symbol;Acc:MGI:1921575]
ENSMUSG00000083708	34.8555	58.6669	16.5667	14.8333	20.1413	8.93175	36.6963	14.6355	1.3262	0.0358231	Gm13123	processed_pseudogene	predicted gene 13123 [Source:MGI Symbol;Acc:MGI:3651473]
ENSMUSG00000055313	73.8117	49.7177	56.5215	37.0832	21.1484	39.6967	60.017	32.6427	0.876492	0.0358535	Pgbd1	protein_coding	piggyBac transposable element derived 1 [Source:MGI Symbol;Acc:MGI:2441675]
ENSMUSG00000107813	28.7046	3.97741	2.92353	0.927079	2.01413	2.97725	11.8685	1.97282	2.59278	0.0358949	Gm44434	TEC	predicted gene, 44434 [Source:MGI Symbol;Acc:MGI:5690826]
ENSMUSG00000027015	41.0065	19.8871	8.77058	2.78124	12.0848	5.9545	23.2214	6.94018	1.74713	0.0359197	Cybrd1	protein_coding	cytochrome b reductase 1 [Source:MGI Symbol;Acc:MGI:2654575]
ENSMUSG00000079224	209.133	46.7346	36.0568	35.229	38.2685	39.6967	97.3082	37.7314	1.36618	0.0359385	Gm6565	processed_pseudogene	predicted gene 6565 [Source:MGI Symbol;Acc:MGI:3644755]
ENSMUSG00000107168	2.05033	5.96612	2.92353	0	0	0	3.64666	0	4.3465	0.0359518	Gm42507	TEC	predicted gene 42507 [Source:MGI Symbol;Acc:MGI:5662644]
[truncated: 249 more rows]
